# Supplementary material for: Adaptive laboratory evolution of a genome-reduced Escherichia coli
Source: Nat Commun. 2019 Feb 25;10:935. doi: 10.1038/s41467-019-08888-6 (PMC6389913; doi:10.1038/s41467-019-08888-6)
Supplement: Supplementary file 4 — Supplementary Data 1 [file 41467_2019_8888_MOESM4_ESM.xlsx]

## Sheet: PM1
Supplementary Data 1. Final readout of phenotype microarray
PM Plate	Assay	Nutrient	Final PM Readout
			MG1	MG2	eMS1	eMS2
PM1	Carbon	D-Glu-6P	283	284	234	250
PM1	Carbon	Inosine	283	272	239	218
PM1	Carbon	Glycyl-L-Pro	275	275	46	41
PM1	Carbon	Dulcitol	269	271	55	84
PM1	Carbon	Adenosine	273	267	195	182
PM1	Carbon	Thymidine	271	266	233	224
PM1	Carbon	Glycyl-L-Glu	262	273	134	127
PM1	Carbon	2-Deoxy adenosine	271	263	236	221
PM1	Carbon	Glycyl-L-Asp	265	266	129	118
PM1	Carbon	Uridine	264	258	248	244
PM1	Carbon	D-Glucose-1P	261	260	233	225
PM1	Carbon	Succinate	264	254	214	232
PM1	Carbon	L-Malate	258	255	228	202
PM1	Carbon	D-Ala	255	241	120	130
PM1	Carbon	D-Glucuronate	248	248	229	225
PM1	Carbon	D-Saccharate	243	248	191	216
PM1	Carbon	L-Asp	248	241	210	208
PM1	Carbon	D-Ribose	255	233	250	234
PM1	Carbon	D-Fructose-6P	245	242	234	231
PM1	Carbon	D-Ser	245	241	210	203
PM1	Carbon	L-Galactonate-lactone	247	238	239	213
PM1	Carbon	L-Asn	240	242	207	208
PM1	Carbon	D,L-Glycerol-phosphate	239	239	239	237
PM1	Carbon	D-Gluconate	237	237	200	200
PM1	Carbon	L-Lactate	240	234	189	183
PM1	Carbon	Keto-Glutarate	234	239	190	203
PM1	Carbon	Mucicate	237	232	214	207
PM1	Carbon	D,L-Malate	237	228	183	179
PM1	Carbon	Fumarate	236	229	190	180
PM1	Carbon	D-Malate	235	228	167	163
PM1	Carbon	L-Alanyl-Gly	229	231	112	105
PM1	Carbon	L-Ala	234	218	114	97
PM1	Carbon	L-Rhamnose	231	218	223	222
PM1	Carbon	D-Sorbitol	229	216	212	208
PM1	Carbon	Glycolate	221	213	23	21
PM1	Carbon	L-Thr	217	217	88	73
PM1	Carbon	Pyruvate	221	208	184	164
PM1	Carbon	D-Galacturonate	223	200	225	204
PM1	Carbon	Glycerol	213	207	263	252
PM1	Carbon	Bromo succinate	205	214	113	121
PM1	Carbon	L-Ser	209	201	224	211
PM1	Carbon	Me-D-Galactoside	205	202	206	198
PM1	Carbon	Lactulose	209	196	31	45
PM1	Carbon	Acetate	195	197	120	131
PM1	Carbon	Glyoxylate	194	187	18	21
PM1	Carbon	Hydroxy butarate	188	179	30	34
PM1	Carbon	Methylpyruvate	186	166	120	103
PM1	Carbon	D-Melibiose	173	159	89	87
PM1	Carbon	L-Gln	165	162	102	95
PM1	Carbon	D-Trehalose	156	164	234	242
PM1	Carbon	Propionate	167	152	11	12
PM1	Carbon	Tartarate	173	145	27	28
PM1	Carbon	D-Galactonate-latone	158	136	189	159
PM1	Carbon	Maltose	149	144	192	188
PM1	Carbon	Maltotriose	146	143	197	190
PM1	Carbon	Keto-Butyrate	142	137	13	29
PM1	Carbon	Methyl glucoside	146	131	156	143
PM1	Carbon	ManNAc	144	124	80	69
PM1	Carbon	L-Fucose	130	125	151	152
PM1	Carbon	D-Xylose	126	127	218	217
PM1	Carbon	D-Mannose	116	125	231	237
PM1	Carbon	L-Arabinose	106	125	196	221
PM1	Carbon	D-Galactose	105	122	215	229
PM1	Carbon	D-Mannitol	106	96	220	197
PM1	Carbon	L-Pro	95	105	35	53
PM1	Carbon	L-Lyxose	104	96	49	38
PM1	Carbon	D-Lactose	103	96	24	38
PM1	Carbon	Monomethyl succinate	100	85	69	55
PM1	Carbon	D-Fructose	84	87	232	228
PM1	Carbon	GlcNAc	75	90	192	203
PM1	Carbon	Negative	72	91	53	73
PM1	Carbon	L-Glu	78	85	63	79
PM1	Carbon	Glucuronamide	96	66	61	43
PM1	Carbon	Acetoacetate	74	79	17	21
PM1	Carbon	D-Psicose	81	67	37	25
PM1	Carbon	Tween-40	60	81	35	43
PM1	Carbon	Formate	71	69	28	43
PM1	Carbon	Tween-20	62	78	33	51
PM1	Carbon	Tween-80	65	75	41	59
PM1	Carbon	D-Glucose	66	73	210	207
PM1	Carbon	D-Cellobiose	64	62	37	44
PM1	Carbon	Hydroxy glutarate-lactone	60	60	33	34
PM1	Carbon	D-Threonine	63	54	19	26
PM1	Carbon	D-Glucosaminate	52	60	25	41
PM1	Carbon	m-Hydroxyphenyl acetate	58	51	45	40
PM1	Carbon	2-Aminoethanol	65	44	41	35
PM1	Carbon	Adonitol	54	53	22	36
PM1	Carbon	1,2-PDO	54	52	38	36
PM1	Carbon	D-Asp	49	52	28	39
PM1	Carbon	Phenylethylamine	55	43	30	22
PM1	Carbon	Inositol	54	43	26	25
PM1	Carbon	Tyramine	52	45	34	26
PM1	Carbon	Citrate	48	46	30	28
PM1	Carbon	Tricarballylate	47	46	24	29
PM1	Carbon	p-Hydroxyphenyl acetate	40	50	40	33
PM1	Carbon	Sucrose	38	44	18	41
PM2	Carbon	3-0-β-D-Galactopyranosyl-D-Arabinose	251	242	39	62
PM2	Carbon	Dextrin	219	221	168	179
PM2	Carbon	β-Methyl-D-Glucuronic Acid	215	215	202	201
PM2	Carbon	D-Glucosamine	152	147	214	212
PM2	Carbon	L-Alaninamide	148	135	62	49
PM2	Carbon	5-Keto-D-Gluconic Acid	129	124	62	63
PM2	Carbon	Pectin	115	133	76	97
PM2	Carbon	Dihydroxy Acetone	132	113	89	79
PM2	Carbon	β-Methyl-D-Galactoside	103	114	11	21
PM2	Carbon	Succinamic Acid	107	99	67	55
PM2	Carbon	N-AcetylNeuraminic Acid	101	98	155	151
PM2	Carbon	D-Fucose	101	91	44	45
PM2	Carbon	Mannan	76	95	33	58
PM2	Carbon	D-Lactic Acid Methyl Ester	89	81	33	25
PM2	Carbon	Melibionic Acid	68	82	38	49
PM2	Carbon	3-Hydroxy 2-Butanone	84	66	53	43
PM2	Carbon	Negative Control	61	73	32	48
PM2	Carbon	β-D-Allose	63	69	11	23
PM2	Carbon	Glycogen	60	71	24	41
PM2	Carbon	N-Acetyl-D-Galactosamine	60	67	28	41
PM2	Carbon	L-Ornithine	67	59	40	29
PM2	Carbon	α-Cyclodextrin	53	72	21	41
PM2	Carbon	Gentiobiose	56	68	27	39
PM2	Carbon	Palatinose	61	62	25	34
PM2	Carbon	L-Pyroglutamic Acid	68	53	42	32
PM2	Carbon	D-Raffinose	55	62	23	31
PM2	Carbon	Laminarin	44	71	17	43
PM2	Carbon	L-Tartaric Acid	55	59	27	37
PM2	Carbon	Turanose	50	62	20	25
PM2	Carbon	Capric Acid	59	53	41	30
PM2	Carbon	Chondroitin Sulfate C	44	66	13	42
PM2	Carbon	Acetamide	57	53	33	30
PM2	Carbon	Putrescine	60	48	34	23
PM2	Carbon	Sorbic Acid	53	54	24	19
PM2	Carbon	Gelatin	45	61	14	32
PM2	Carbon	L-Methionine	58	46	41	32
PM2	Carbon	β-Cyclodextrin	39	64	11	40
PM2	Carbon	23-Butanone	58	44	38	26
PM2	Carbon	D-Arabinose	42	58	28	37
PM2	Carbon	Butyric Acid	49	49	27	33
PM2	Carbon	Hydroxy-LProline	46	50	11	15
PM2	Carbon	L-Phenylalanine	53	43	34	23
PM2	Carbon	D.L-Octopamine	54	38	31	17
PM2	Carbon	23-Butanediol	53	39	29	17
PM2	Carbon	α-Methyl-D-Mannoside	39	50	16	29
PM2	Carbon	DL-Carnitine	52	37	26	12
PM2	Carbon	β-Methyl-D-Xyloside	44	44	20	25
PM2	Carbon	Amygdalin	42	45	19	24
PM2	Carbon	Lactitol	40	47	12	21
PM2	Carbon	Oxalomalic Acid	41	45	15	15
PM2	Carbon	Oxalic Acid	42	42	21	18
PM2	Carbon	L-Lysine	48	36	21	15
PM2	Carbon	Stachyose	40	42	12	17
PM2	Carbon	δ-Amino Valeric Acid	33	48	12	31
PM2	Carbon	L-Arginine	43	38	19	12
PM2	Carbon	Sedoheptulosan	36	44	14	25
PM2	Carbon	γ-Amino Butyric Acid	37	43	12	27
PM2	Carbon	L-Arabitol	30	49	11	24
PM2	Carbon	γ-Hydroxy Butyric Acid	34	45	13	21
PM2	Carbon	Maltitol	32	46	11	21
PM2	Carbon	3-Methyl Glucose	32	46	23	29
PM2	Carbon	2-Deoxy-DRibose	34	43	22	34
PM2	Carbon	Malonic Acid	41	35	18	11
PM2	Carbon	Arbutin	32	43	11	28
PM2	Carbon	Quinic Acid	35	39	12	17
PM2	Carbon	N-Acetyl-DGlucosaminitol	33	39	11	21
PM2	Carbon	Caproic Acid	38	34	23	21
PM2	Carbon	Citramalic Acid	33	39	15	22
PM2	Carbon	a-Methyl-DGlucoside	30	41	11	19
PM2	Carbon	N-Acetyl-L-Glutamic Acid	38	32	20	14
PM2	Carbon	L-Glucose	35	34	14	15
PM2	Carbon	L-Valine	38	30	22	15
PM2	Carbon	Xylitol	28	39	11	19
PM2	Carbon	Sec-Butylamine	38	29	13	13
PM2	Carbon	D-Tartaric Acid	32	34	15	21
PM2	Carbon	Salicin?	31	34	13	21
PM2	Carbon	β-Hydroxy Butyric Acid	29	34	11	14
PM2	Carbon	γ-Cyclodextrin	16	46	11	38
PM2	Carbon	Citraconic Acid	27	35	13	23
PM2	Carbon	Itaconic Acid	28	34	15	23
PM2	Carbon	L-Histidine	32	27	12	11
PM2	Carbon	Inulin	24	33	11	26
PM2	Carbon	D-Arabitol	20	37	11	19
PM2	Carbon	i-Erythritol	23	32	11	23
PM2	Carbon	D-Melezitose	25	30	11	14
PM2	Carbon	Glycine	30	24	11	11
PM2	Carbon	D-Ribono-14-Lactone	29	23	11	11
PM2	Carbon	a-Keto-Valeric Acid	23	28	13	19
PM2	Carbon	Sebacic Acid	27	21	16	13
PM2	Carbon	L-Leucine	26	21	15	12
PM2	Carbon	L-Isoleucine	26	19	11	11
PM2	Carbon	4-Hydroxy Benzoic Acid	22	20	11	14
PM2	Carbon	L-Homoserine	21	21	11	11
PM2	Carbon	L-Sorbose	21	18	11	13
PM2	Carbon	D-Tagatose	11	22	11	18
PM2	Carbon	2-Hydroxy Benzoic Acid	13	15	11	12
PM3B	Nitrogen	Cytidine	268	268	24	19
PM3B	Nitrogen	Ala-Asp	253	254	195	171
PM3B	Nitrogen	L-Glutamine	252	241	199	156
PM3B	Nitrogen	Ala-Glu	246	223	212	172
PM3B	Nitrogen	Gly-Glu	249	215	162	124
PM3B	Nitrogen	Ala-Gln	241	221	216	154
PM3B	Nitrogen	Ala-Gly	244	214	169	134
PM3B	Nitrogen	Ala-Thr	231	195	176	150
PM3B	Nitrogen	Ammonia	192	219	153	139
PM3B	Nitrogen	Gly-Met	214	178	90	69
PM3B	Nitrogen	L-Threonine	203	183	69	53
PM3B	Nitrogen	Glycine	188	194	105	97
PM3B	Nitrogen	L-Alanine	186	195	48	108
PM3B	Nitrogen	Adenosine	198	182	208	159
PM3B	Nitrogen	L-Aspartic Acid	184	192	136	129
PM3B	Nitrogen	Met-Ala	191	178	59	45
PM3B	Nitrogen	L-Ornithine	187	174	58	46
PM3B	Nitrogen	D-Alanine	174	186	138	143
PM3B	Nitrogen	Gly-Gln	214	145	196	161
PM3B	Nitrogen	N-Acetyl-DGlucosamine	170	181	127	102
PM3B	Nitrogen	L-Asparagine	171	179	143	118
PM3B	Nitrogen	Glucuronamide	180	169	141	128
PM3B	Nitrogen	D-Glucosamine	180	169	145	117
PM3B	Nitrogen	L-Tryptophan	165	170	49	49
PM3B	Nitrogen	L-Proline	157	152	51	50
PM3B	Nitrogen	L-Arginine	144	161	108	106
PM3B	Nitrogen	L-Glutamic Acid	137	155	107	107
PM3B	Nitrogen	Ala-His	129	104	83	67
PM3B	Nitrogen	D-Serine	108	115	54	43
PM3B	Nitrogen	Cytosine	110	102	16	11
PM3B	Nitrogen	N-Phthaloyl-L-Glutamic Acid	105	98	82	69
PM3B	Nitrogen	Xanthine	101	101	75	71
PM3B	Nitrogen	L-Phenylalanine	87	108	74	77
PM3B	Nitrogen	L-Methionine	84	110	29	39
PM3B	Nitrogen	Uric Acid	95	91	71	66
PM3B	Nitrogen	D-Asparagine	86	97	92	87
PM3B	Nitrogen	Negative Control	72	103	45	53
PM3B	Nitrogen	Xanthosine	99	67	39	33
PM3B	Nitrogen	γ-Amino-N-Butyric Acid	82	65	32	29
PM3B	Nitrogen	N-Acetyl-D-Mannosamine	73	71	37	32
PM3B	Nitrogen	Nitrite	60	83	35	47
PM3B	Nitrogen	L-Serine	64	72	135	119
PM3B	Nitrogen	L-Citrulline	60	72	33	36
PM3B	Nitrogen	D-Mannosamine	64	67	90	81
PM3B	Nitrogen	δ-Amino-N-Valeric Acid	77	52	27	14
PM3B	Nitrogen	ε-Amino-N-Caproic Acid	79	48	21	11
PM3B	Nitrogen	L-Cysteine	53	64	71	82
PM3B	Nitrogen	L-Histidine	37	67	35	41
PM3B	Nitrogen	L-Lysine	45	55	26	26
PM3B	Nitrogen	Guanine	46	52	43	66
PM3B	Nitrogen	Putrescine	37	58	17	22
PM3B	Nitrogen	L-Tyrosine	35	57	41	50
PM3B	Nitrogen	Alloxan	55	37	23	18
PM3B	Nitrogen	Agmatine	43	42	27	20
PM3B	Nitrogen	Tyramine	31	49	21	33
PM3B	Nitrogen	N-Acetyl-D-Galactosamine	29	42	33	28
PM3B	Nitrogen	Guanosine	39	32	18	13
PM3B	Nitrogen	Adenine	40	27	25	16
PM3B	Nitrogen	Inosine	28	39	32	21
PM3B	Nitrogen	Histamine	26	34	36	31
PM3B	Nitrogen	α-Amino-N-Valeric Acid	33	25	39	19
PM3B	Nitrogen	Nitrate	11	45	11	37
PM3B	Nitrogen	Uridine	26	30	19	13
PM3B	Nitrogen	Biuret	11	43	11	30
PM3B	Nitrogen	N-Acetyl-L-Glutamic Acid	18	36	25	32
PM3B	Nitrogen	Urea	11	41	13	29
PM3B	Nitrogen	β-Phenylethylamine	23	27	26	20
PM3B	Nitrogen	Uracil	30	18	26	15
PM3B	Nitrogen	Gly-Asn	28	18	180	154
PM3B	Nitrogen	Allantoin	29	16	24	11
PM3B	Nitrogen	L-Isoleucine	15	29	31	24
PM3B	Nitrogen	DL-Lactamide	16	27	19	18
PM3B	Nitrogen	Ethylenediamine	16	26	18	19
PM3B	Nitrogen	L-Leucine	11	28	16	25
PM3B	Nitrogen	Acetamide	11	27	20	22
PM3B	Nitrogen	Formamide	11	26	18	22
PM3B	Nitrogen	Parabanic Acid	21	16	18	13
PM3B	Nitrogen	Ala-Leu	25	11	68	62
PM3B	Nitrogen	D-Galactosamine	12	23	24	23
PM3B	Nitrogen	D-Valine	11	21	19	25
PM3B	Nitrogen	L-Homoserine	11	21	29	26
PM3B	Nitrogen	L-Pyroglutamic Acid	11	20	13	24
PM3B	Nitrogen	Ethylamine	11	18	13	17
PM3B	Nitrogen	D-Lysine	11	17	11	16
PM3B	Nitrogen	Ethanolamine	11	16	16	16
PM3B	Nitrogen	DL-α-Amino-Caprylic Acid	16	11	15	11
PM3B	Nitrogen	L-Valine	11	15	25	20
PM3B	Nitrogen	D-Aspartic Acid	11	15	11	17
PM3B	Nitrogen	N-Amylamine	11	15	13	17
PM3B	Nitrogen	Thymidine	15	11	16	11
PM3B	Nitrogen	N-Butylamine	11	13	11	14
PM3B	Nitrogen	D-Glutamic Acid	11	11	11	11
PM3B	Nitrogen	Hydroxylamine	11	11	11	11
PM3B	Nitrogen	Methylamine	11	11	11	11
PM3B	Nitrogen	Thymine	11	11	17	11
PM3B	Nitrogen	DL-α-Amino-N-Butyric Acid	11	11	11	11
PM4A	Phosphorus	Negative Control	45	65	42	53
PM4A	Phosphorus	Phosphate	215	229	145	147
PM4A	Phosphorus	Pyrophosphate	196	189	155	162
PM4A	Phosphorus	Trimetaphosphate	193	185	131	125
PM4A	Phosphorus	Tripolyphosphate	184	181	139	126
PM4A	Phosphorus	Triethyl Phosphate	26	59	29	51
PM4A	Phosphorus	Hypophosphite	28	43	32	42
PM4A	Phosphorus	Adenosine-2’-monophosphate	203	190	174	147
PM4A	Phosphorus	Adenosine-3’-monophosphate	228	208	208	181
PM4A	Phosphorus	Adenosine-5’-monophosphate	224	229	209	199
PM4A	Phosphorus	Adenosine-2’.3’-cyclic monophosphate	232	224	209	192
PM4A	Phosphorus	Adenosine-3’.5’-cyclic monophosphate	172	215	171	167
PM4A	Phosphorus	Thiophosphate	199	175	49	60
PM4A	Phosphorus	Dithiophosphate	164	155	87	80
PM4A	Phosphorus	D.L-α-Glycerol Phosphate	192	190	187	180
PM4A	Phosphorus	β-Glycerol Phosphate	174	159	159	153
PM4A	Phosphorus	Carbamyl Phosphate	150	150	156	150
PM4A	Phosphorus	D-2-PhosphoGlyceric Acid	146	134	148	138
PM4A	Phosphorus	D-3-PhosphoGlyceric Acid	133	136	143	140
PM4A	Phosphorus	Guanosine-2’-monophosphate	176	184	190	172
PM4A	Phosphorus	Guanosine-3’-monophosphate	161	158	175	149
PM4A	Phosphorus	Guanosine-5’-monophosphate	185	179	195	166
PM4A	Phosphorus	Guanosine-2’.3’-cyclic monophosphate	95	81	148	103
PM4A	Phosphorus	Guanosine-3’.5’-cyclic monophosphate	48	69	60	65
PM4A	Phosphorus	Phosphoenol Pyruvate	225	215	178	157
PM4A	Phosphorus	PhosphoGlycolic Acid	188	163	119	115
PM4A	Phosphorus	D-Glucose-1-Phosphate	231	216	39	147
PM4A	Phosphorus	D-Glucose-6-Phosphate	226	199	144	40
PM4A	Phosphorus	2-Deoxy-D-Glucose 6-Phosphate	11	29	11	16
PM4A	Phosphorus	D-Glucosamine-6-Phosphate	209	196	162	155
PM4A	Phosphorus	6-PhosphoGluconic Acid	138	134	143	140
PM4A	Phosphorus	Cytidine-2’-monophosphate	230	225	148	140
PM4A	Phosphorus	Cytidine-3’-monophosphate	242	245	126	135
PM4A	Phosphorus	Cytidine-5’-monophosphate	216	219	139	132
PM4A	Phosphorus	Cytidine-2’.3’-cyclic monophosphate	233	212	144	128
PM4A	Phosphorus	Cytidine-3’.5’-cyclic monophosphate	178	165	124	110
PM4A	Phosphorus	D-Mannose-1-Phosphate	243	229	194	170
PM4A	Phosphorus	D-Mannose-6-Phosphate	218	205	151	149
PM4A	Phosphorus	Cysteamine-S-Phosphate	159	157	105	116
PM4A	Phosphorus	Phospho-L-Arginine	143	143	149	138
PM4A	Phosphorus	O-Phospho-D-Serine	167	159	153	140
PM4A	Phosphorus	O-Phospho-L-Serine	144	143	136	131
PM4A	Phosphorus	O-Phospho-LThreonine	155	150	136	126
PM4A	Phosphorus	Uridine-2’-monophosphate	187	180	227	215
PM4A	Phosphorus	Uridine-3’-monophosphate	223	217	216	207
PM4A	Phosphorus	Uridine-5’-monophosphate	225	211	229	214
PM4A	Phosphorus	Uridine-2’.3’-cyclic monophosphate	228	222	219	209
PM4A	Phosphorus	Uridine-3’.5’-cyclic monophosphate	50	52	62	53
PM4A	Phosphorus	O-Phospho-D-Tyrosine	239	183	182	155
PM4A	Phosphorus	O-Phospho-L-Tyrosine	174	155	118	133
PM4A	Phosphorus	Phosphocreatine	141	142	143	137
PM4A	Phosphorus	Phosphoryl Choline	119	115	129	114
PM4A	Phosphorus	O-Phosphoryl-Ethanolamine	142	132	148	133
PM4A	Phosphorus	Phosphono Acetic Acid	75	73	66	61
PM4A	Phosphorus	2-Aminoethyl Phosphonic Acid	110	103	59	57
PM4A	Phosphorus	Methylene Diphosphonic Acid	92	93	53	70
PM4A	Phosphorus	Thymidine-3’-monophosphate	159	152	171	161
PM4A	Phosphorus	Thymidine-5’-monophosphate	182	174	189	176
PM4A	Phosphorus	Inositol Hexaphosphate	127	126	140	132
PM4A	Phosphorus	Thymidine-3’.5’-cyclic monophosphate	58	68	62	55
PM4A	Sulfur	Negative Control	229	208	170	140
PM4A	Sulfur	Sulfate	169	155	124	131
PM4A	Sulfur	Thiosulfate	139	121	147	128
PM4A	Sulfur	Tetrathionate	164	144	145	126
PM4A	Sulfur	Thiophosphate	151	135	148	132
PM4A	Sulfur	Dithiophosphate	139	128	139	136
PM4A	Sulfur	L-Cysteine	147	131	141	129
PM4A	Sulfur	D-Cysteine	161	139	150	132
PM4A	Sulfur	L-CysteinylGlycine	180	175	153	141
PM4A	Sulfur	L-Cysteic Acid	157	142	143	129
PM4A	Sulfur	Cysteamine	183	181	139	132
PM4A	Sulfur	L-Cysteine Sulfinic Acid	236	222	179	140
PM4A	Sulfur	N-Acetyl-L-Cysteine	228	214	183	147
PM4A	Sulfur	S-Methyl-L-Cysteine	162	130	112	119
PM4A	Sulfur	Cystathionine	194	177	136	139
PM4A	Sulfur	Lanthionine	169	143	150	133
PM4A	Sulfur	Glutathione	183	151	154	133
PM4A	Sulfur	D.L-Ethionine	141	108	153	132
PM4A	Sulfur	L-Methionine	204	190	153	139
PM4A	Sulfur	D-Methionine	183	163	151	141
PM4A	Sulfur	Glycyl-L-Methionine	225	221	158	143
PM4A	Sulfur	N-Acetyl-D.L-Methionine	185	154	152	137
PM4A	Sulfur	L-Methionine Sulfoxide	208	184	142	134
PM4A	Sulfur	L-Methionine Sulfone	230	208	175	133
PM4A	Sulfur	L-Djenkolic Acid	246	210	209	170
PM4A	Sulfur	Thiourea	248	207	201	150
PM4A	Sulfur	1-Thio-β-D-Glucose	238	201	176	144
PM4A	Sulfur	D.L-Lipoamide	224	187	183	131
PM4A	Sulfur	Taurocholic Acid	246	202	184	135
PM4A	Sulfur	Taurine	241	206	179	142
PM4A	Sulfur	Hypotaurine	241	209	192	137
PM4A	Sulfur	p-AminoBenzeneSulfonic Acid	239	199	197	146
PM4A	Sulfur	Butane Sulfonic Acid	238	195	196	137
PM4A	Sulfur	2-Hydroxyethane Sulfonic Acid	242	194	189	131
PM4A	Sulfur	Methane Sulfonic Acid	239	197	188	133
PM4A	Sulfur	Tetramethylene Sulfone	248	231	207	172
