# Supplementary material for: Adaptive laboratory evolution of a genome-reduced Escherichia coli
Source: Nat Commun. 2019 Feb 25;10:935. doi: 10.1038/s41467-019-08888-6 (PMC6389913; doi:10.1038/s41467-019-08888-6)
Supplement: Supplementary file 5 — Supplementary Data 2 [file 41467_2019_8888_MOESM5_ESM.xlsx]

## Sheet: Sheet1
Supplementary Data 2. Sequence variations detected by genome re-sequencing.
Gene	Position	Type	Ref	Allele	AA change	Allelic frequency (%)																				Lineage Analysis
						0	5	10	15	20	25	27	28	29	30	33	35	37	40	43	45	50	55	60	62
intergenic1	12086	SNV	C	T	-	0	0	0	0	0	0	0	0	0	20	80.6723	48.0519	45.8333	31.8182	92.5926	100	100	100	100	100	+
intergenic2	28937	Insertion	-	T	-	0	0	0	0	0	0	0	0	0	0	0	0	0	0	0	0	0	21.1268	51.1111	52.381	+
ilvH	82242	SNV	G	T	Gly21Cys	0	0	0	0	0	0	100	0	0	0	0	0	0	0	0	0	0	0	0	0	+
cra	82984	SNV	G	T	Glu44Asp	0	0	0	0	0	0	100	0	0	0	0	0	0	0	0	0	0	0	0	0	+
mraZ	84900	SNV	C	T	Gln148*	0	0	0	0	0	18.8976	0	0	0	0	0	0	0	0	0	0	0	0	0	0
rsmH	85275	SNV	G	T	Met119Ile	0	0	0	0	0	0	98.6111	0	0	0	0	0	0	0	0	0	0	0	0	0	+
ddlB	97698	SNV	C	T	Ala214Val	0	0	0	0	0	0	0	0	0	0	0	18.8889	0	0	0	0	0	0	0	0
yadG	137928	SNV	G	A	Glu109Lys	0	0	0	0	0	0	0	0	0	0	0	0	0	0	0	0	0	26	52.9412	57.5342	+
yadD	141800	SNV	C	T	Ala3Val	0	0	0	0	0	0	0	0	0	0	0	0	0	0	0	0	0	16.9231	0	0
ispU	184356	SNV	A	G	Glu198Gly	0	0	0	0	0	0	0	0	0	0	0	0	0	0	36.9748	63.9175	80	49.1525	14.5833	0	+
yaeJ	203746	SNV	C	T	Thr18Ile	0	0	0	0	0	0	0	0	0	18.3099	76.5957	34.375	37.3832	50	94.0741	100	100	100	100	100	+
rrsH	213707	SNV	T	C	-	0	0	0	0	0	0	0	0	13.5135	0	0	0	0	0	0	0	0	0	0	0
rrsH	213712	SNV	A	G	-	0	0	0	0	0	0	0	0	17.9487	0	0	0	0	0	0	0	0	0	0	0
yafF	228033	SNV	A	T	Arg23Trp	0	0	0	0	0	0	0	0	0	0	15.6977	0	0	0	0	0	0	0	0	0
yafF	228067	SNV	A	G	Tyr34Cys	0	0	0	0	0	0	0	0	0	0	14.6199	0	0	0	0	0	0	0	0	0
yafF	228086	SNV	C	T	-	0	0	0	0	0	0	0	0	0	0	12.234	0	0	0	0	0	0	0	0	0
yafF	228143	SNV	G	T	Glu59Asp	0	0	0	0	0	0	0	0	0	0	21.3333	0	0	0	0	0	0	0	0	0
yafF	228203	SNV	C	T	-	0	0	0	0	0	0	0	0	0	0	12.6667	0	0	0	0	0	0	0	0	0
intergenic7a	261250	Deletion	G	-	-	0	0	0	0	0	0	0	0	0	0	63.8889	38.3333	30.303	28.9474	71.1864	75.8621	65.1163	26.5306	0	0	+
intergenic7b	261250	Deletion	GG	-	-	0	0	0	0	0	0	0	0	0	0	0	0	0	0	0	10.9091	0	55.102	74.1573	67.6923	+
nfrA	389415	SNV	C	T	Gly845Asp	0	0	0	0	0	0	0	0	0	0	0	0	0	0	0	0	0	0	0	11.5385
intergenic8	407757	SNV	G	T	-	0	0	0	83.8462	0	91	100	0	0	0	0	0	0	0	0	0	0	0	0	0	+
intergenic	424994	SNV	A	G	-	0	0	0	0	0	0	0	0	0	0	0	0	0	0	0	0	0	0	12.0968	0
uspG	436858	SNV	A	G	Leu40Pro	0	0	0	0	0	0	0	0	0	0	0	0	0	0	0	0	0	16.2162	0	0
ybhJ	576706	SNV	C	T	Ala701Val	0	0	0	0	0	0	0	0	0	0	11.4754	0	0	0	0	0	0	0	0	0
intergenic	633981	SNV	C	T	-	0	0	0	0	0	0	0	0	0	0	11.4504	0	0	0	0	0	0	0	0	0
ycbC	681130	Insertion	-	T	Thr133fs	0	0	0	0	0	0	0	0	0	0	0	0	0	0	0	22.6667	0	0	0	0
appC	739939	SNV	A	G	His298Arg	0	0	0	0	0	0	0	0	0	0	0	0	0	0	0	0	0	18	0	0
yceG	770315	SNV	C	T	Ala84Val	0	0	0	0	0	0	0	0	0	0	14.8515	0	26.2136	23.2558	84.3972	95.0617	100	96.2963	100	98.0769	+
intergenic	859285	SNV	A	G	-	0	0	0	0	0	0	0	0	0	0	0	10	0	0	0	0	0	0	0	0
yciV	912131	Insertion	-	T	Glu34fs	0	0	0	0	0	0	0	0	0	0	13.2075	0	0	0	0	0	0	0	0	0
yciH	931732	SNV	C	T	Arg89Cys	0	0	0	0	0	0	89.7059	0	0	0	0	0	0	0	0	0	0	0	0	0	+
ddpB	1010975	SNV	C	T	-	0	0	0	0	0	0	0	0	0	0	0	0	0	0	39.0244	70	90.6977	0	0	0	+
ddpA	1013027	SNV	C	T	Ala133Thr	0	0	0	0	0	0	0	0	0	0	40.1786	14.2857	43.6364	34.5455	85.2459	100	97.9592	100	100	100	+
rspB	1078705	SNV	T	C	-	0	0	0	0	0	0	0	0	0	0	0	0	0	0	0	0	0	35.2941	74.7253	80.6122	+
intergenic4	1122914	SNV	T	C	-	0	0	0	0	0	0	0	0	0	0	15.1515	0	22.9008	28.2051	88.125	98	100	100	100	100	+
pdxY	1140994	SNV	C	T	-	0	0	0	0	0	0	0	0	0	0	0	0	0	0	0	0	0	30.9524	81.3333	71.7949	+
ydhB	1165363	SNV	G	C	Ala45Gly	0	0	10.4167	17.5439	14.2857	14.6341	14	0	0	0	11.6279	11.1111	0	0	0	10.9091	13.3333	0	0	0
pykF	1181437	SNV	C	T	-	0	0	0	0	0	0	0	0	0	0	0	0	0	0	0	0	0	18.3333	11.7117	13.9665
sufD	1187254	SNV	A	C	Leu79*	0	0	13.9241	86.0759	0	81.5789	100	0	0	0	0	0	0	0	0	0	0	0	0	0	+
intergenic	1221251	Deletion	A	-	-	0	0	0	0	0	0	0	0	0	0	15.3846	0	0	0	0	0	0	0	0	0
yniA	1233980	SNV	G	A	Gly163Arg	0	0	0	0	0	0	0	0	0	0	0	0	0	0	0	0	0	0	0	10.9489
ydjN	1236797	SNV	C	T	Gln56*	0	0	0	0	0	0	0	0	0	0	0	0	55.4839	60.9375	0	0	0	0	0	0	+
ydjN	1236906	SNV	T	C	Val92Ala	0	0	0	0	0	0	0	0	10.1852	16.092	71.1409	38.1443	44.1441	46.4789	97.4227	100	100	100	100	100	+
ydjN	1237631	SNV	G	C	Ala334Pro	0	0	0	0	0	0	0	0	18.1818	33.8983	0	0	0	0	0	0	0	0	0	0
ydjN	1237785	SNV	G	T	Gly385Val	0	0	0	0	0	0	0	0	0	13.2353	0	30.9091	0	0	0	0	0	0	0	0
yeaC	1287420	SNV	G	A	Pro85Ser	0	0	0	0	0	0	0	0	0	0	0	0	0	0	20	0	0	0	0	0
yeaM	1299312	Insertion	-	C	Ala176fs	0	0	0	0	0	0	0	0	0	10.7692	29.8077	0	0	11.1111	0	0	0	0	0	0
yeaM	1299685	Deletion	A	-	Ile51fs	0	0	0	0	0	0	0	0	0	0	22.2222	13.5135	0	0	0	0	0	0	0	0
cspC	1331660	SNV	C	T	Glu13Lys	0	0	0	0	0	0	0	0	0	0	12.1212	0	26.1438	31.746	83.0986	100	97.9592	94.186	99.1071	97.546	+
yebT	1342994	SNV	T	C	-	0	0	0	0	0	0	0	0	0	0	0	0	0	0	0	19.2308	0	0	0	0
znuC	1367386	SNV	G	A	Gly155Asp	0	0	0	0	0	0	0	0	0	0	0	0	0	0	0	54.1667	78.1818	0	0	0	+
znuB	1368458	SNV	T	C	*262Gln	0	0	0	0	0	0	0	0	0	0	29.4118	0	0	0	0	0	0	0	0	0
torZ	1379954	SNV	G	A	Pro439Ser	0	0	0	0	0	0	0	0	0	0	28.1553	0	0	0	0	0	0	0	0	0
intergenic	1382710	SNV	G	A	-	0	0	0	0	0	0	0	0	0	0	0	0	0	0	15.6716	0	0	0	0	0
mobile element	1447105	SNV	T	C	-	0	0	0	0	0	0	0	0	0	0	22.3881	0	0	0	0	0	0	0	0	0
yegD	1478143	SNV	C	T	-	0	0	0	0	0	0	0	0	0	0	0	0	0	0	0	0	0	22.2222	0	0
yegJ	1481742	SNV	C	T	Thr79Met	0	0	0	0	0	0	0	0	0	0	0	0	0	0	0	61.9048	65.3061	0	0	0	+
rcsB	1598927	SNV	G	A	Ala213Thr	0	0	0	0	0	0	0	0	0	0	0	0	0	0	0	0	0	39.0625	84.1667	70.1299	+
yfaL	1608241	SNV	G	A	-	0	0	0	0	0	0	0	0	0	0	0	0	0	0	0	0	0	19.4444	47.4138	62.5
glpA	1618412	SNV	C	T	-	0	0	0	0	0	0	0	0	0	0	0	0	0	0	0	10	0	0	0	0
intergenic3	1671181	SNV	T	C	-	0	0	0	0	0	0	0	0	0	0	0	0	0	0	42.7778	66.6667	80	10.1695	0	0	+
lrhA	1671766	SNV	A	G	-	0	0	0	0	0	0	0	0	0	19.1781	83.7209	45.7831	33.6735	35.4839	94.375	98.6301	100	100	100	100	+
intergenic	1728506	Deletion	C	-	-	0	0	0	0	0	0	0	0	0	0	0	0	0	0	0	0	0	0	0	10.9677
murQ	1793817	SNV	A	G	Lys125Glu	0	0	0	0	0	0	0	0	0	0	0	0	0	0	0	17.3913	0	0	0	0
intergenic	1816972	Deletion	A	-	-	0	0	0	0	0	0	0	0	0	0	0	0	0	0	20.2247	0	0	0	0	0
iscR	1889045	SNV	G	A	Thr125Ile	0	0	0	0	0	0	0	0	0	0	0	0	0	0	0	21.5686	0	0	0	0
iscR	1889283	SNV	A	G	Phe46Leu	0	0	0	0	0	0	0	0	0	0	0	0	0	0	0	10.5263	0	0	0	0
iscR	1889291	SNV	T	C	Glu43Gly	0	0	0	0	0	0	0	0	0	0	0	0	0	0	16.6667	0	0	54.4118	94.4444	96.7949	+
yphG	1906812	SNV	G	T	Ala1074Asp	0	0	0	0	0	0	0	0	0	0	10.4762	0	0	0	0	0	0	0	0	0
eamB	1942943	Insertion	-	G	Ala78fs	0	0	0	0	0	0	0	0	0	0	0	0	0	0	0	0	0	23.2558	51.5152	61.3139	+
rrsG	1958206	SNV	A	G	-	0	0	0	0	0	0	0	0	0	0	0	0	10	0	0	0	0	0	0	0
gabT	1986062	SNV	C	A	Ala378Asp	0	0	0	0	0	0	0	0	13.0435	20.6349	78.4091	34.4828	44.1176	22.5	92.5532	100	100	100	100	100	+
stpAa	1990556	SNV	T	C	-	0	0	0	0	0	0	0	0	0	0	13.1579	0	0	0	14.9123	16.25	14.2857	15.2174	15.7143	11.1111	+
stpAb	1990556	Deletion	TTC	-	Glu45del	0	0	0	0	0	0	0	0	0	0	45.3704	22.5352	20.9302	16	49.0909	46.0526	60.9756	52.2727	65.6716	58.4158	+
stpAc	1990556	MNV	TTC	CTG	Glu45Gln	0	0	0	0	0	0	0	0	0	0	13.8889	0	0	10	15.4545	17.1053	14.6341	15.9091	14.9254	11.8812	+
stpA	1990558	SNV	C	G	Glu45Gln	0	0	0	0	0	0	0	0	0	0	13.8889	0	0	0	15.1786	17.1053	14.6341	15.9091	14.9254	11.8812	+
hypB	2043897	SNV	G	A	-	0	0	0	0	0	0	0	0	0	0	0	0	0	0	10	0	0	0	0	0
ygbK	2055509	SNV	A	G	Gln327Arg	0	0	0	0	0	0	0	0	0	0	0	0	0	0	10	0	0	0	0	0
rpoS	2059189	SNV	G	T	-	0	0	0	0	0	0	0	0	0	0	0	0	0	0	10	0	0	0	0	0
intergenic5	2065020	Deletion	C	-	-	0	0	0	0	0	0	0	0	0	0	0	0	0	0	0	0	0	33.3333	58.6667	66.3636	+
ygcU	2091133	SNV	T	C	Ile161Val	0	0	0	0	0	0	0	0	0	0	0	0	0	0	38.3178	55.1724	89.1892	0	0	0	+
ygcG	2098739	SNV	C	G	-	0	0	0	0	0	0	0	0	0	0	0	0	0	0	0	0	0	17.2414	0	0
barA	2107922	SNV	G	A	Arg224Gln	0	0	0	0	0	0	0	0	0	0	33.6066	0	0	0	0	0	0	0	0	0
yqeK	2182407	SNV	G	A	Ser50Leu	0	0	0	0	0	0	0	0	10.0917	0	0	0	46.0465	55.2632	0	0	0	0	0	0
rpoD	2368796	SNV	T	C	Ser253Pro	0	0	0	0	0	0	0	0	13.7615	12.2222	77.6923	33.3333	44	39.1304	94.8718	100	100	100	100	100	+
agaS	2437440	SNV	G	A	Ala158Thr	0	0	0	0	0	0	0	0	0	0	0	0	0	0	0	0	0	13.0435	0	0
agaD	2440827	Insertion	-	G	Ala119fs	0	0	0	0	0	0	0	0	0	0	0	12.1212	0	0	0	0	0	0	0	0
intergenic	2483914	SNV	C	T	-	0	0	0	0	0	0	0	28.5714	0	0	0	0	0	0	0	0	0	0	0	0
murA	2490766	SNV	G	A	Ala241Val	0	0	0	0	0	0	0	0	0	0	0	0	52.9412	56.6038	0	0	0	0	0	0	+
gltB	2510992	SNV	G	A	Trp425*	0	0	0	0	0	0	0	0	0	0	34.0278	0	0	0	0	0	0	0	0	0
dcuD	2524628	Deletion	T	-	Val83fs	0	0	0	0	0	0	0	0	0	0	0	0	0	0	0	0	10.5263	0	0	0
intergenic	2572802	SNV	A	C	-	0	0	0	0	0	0	0	0	0	0	0	0	0	0	0	0	0	0	0	13.6364
intergenic	2572806	SNV	T	C	-	0	0	0	0	0	0	0	18.1818	0	0	0	0	0	0	0	0	0	0	0	0
rpoA	2589706	SNV	C	A	Gly279Val	0	0	0	0	83.2061	0	0	94.5205	83.3333	77.5	10	51.8987	56.8627	53.5714	0	0	0	0	0	0	+
tufA	2604582	SNV	G	T	Pro112Thr	0	0	0	0	0	0	0	0	10	0	0	0	0	0	0	0	0	0	0	0
tufA	2604667	SNV	C	T	-	0	0	0	0	0	0	0	0	0	0	0	0	0	0	0	10	0	0	0	0
ppiA	2625600	Insertion	-	G	Pro95fs	0	0	0	10.3896	0	0	0	10.4167	0	0	0	0	0	0	0	0	0	0	0	0
yrfF	2661346	SNV	A	G	Asn431Ser	0	0	0	0	0	0	0	0	0	0	14.1509	0	23.8532	23.2143	88.5	97.6471	98.3333	95.6522	97.3684	98.6207	+
intergenic	2738397	SNV	G	A	-	0	0	0	0	0	0	0	0	0	0	0	0	0	0	0	0	0	0	11.1111	0
bcsG	2819274	SNV	G	A	Gly165Arg	0	0	0	0	0	0	0	0	0	0	0	0	0	0	0	0	0	12.2449	0	0
selB	2877788	SNV	C	T	-	0	0	0	0	0	0	0	0	0	0	0	0	0	0	0	19.6429	0	0	0	0
intergenic	2926677	Deletion	A	-	-	0	0	0	0	0	0	0	0	0	0	0	0	0	0	41.7085	45.679	53.125	30.8824	0	0
intergenic6	2927455	SNV	G	A	-	0	0	0	0	0	0	0	0	0	10.6796	72.2222	43.4783	34.1176	31.3725	92.8571	100	100	100	100	100	+
xanP	2940109	SNV	C	A	Leu97Met	0	0	0	0	0	0	0	0	0	29.3103	88.3495	37.1429	36.5079	36.8421	91.7431	100	100	100	100	100	+
ilvN	2961767	SNV	G	A	Gln68*	0	0	0	0	0	0	0	0	10.4762	22.2222	79.3103	40.5405	41.8033	30.7692	95.1613	100	100	100	100	100	+
yidQ	2978678	SNV	G	A	Met25Ile	0	0	0	0	0	0	0	0	0	0	10.1449	0	0	0	0	0	0	0	0	0
asnC	3019469	SNV	A	G	Tyr82His	0	0	0	0	0	0	0	0	0	0	0	0	0	0	0	0	0	30.1205	71.5447	74.4966	+
hdfR	3040529	Insertion	-	G	Arg50fs	0	0	0	0	0	0	0	0	0	0	0	0	0	0	0	0	0	12.766	0	0
yifB	3041509	Insertion	-	G	Gly391fs	0	0	0	0	0	0	0	0	10.3093	15.7143	68.6441	27.027	32.4074	33.3333	81.6993	78.2609	77.7778	87.931	86.1702	81.3008	+
yifK	3073661	Insertion	-	G	Leu22fs	0	0	0	0	0	0	0	0	10.8696	0	63.9344	32.2034	28.8889	33.3333	69.7917	78.6885	85.3659	93.9394	81.0526	75.2294	+
yigI	3097160	Insertion	-	G	Arg83fs	0	0	0	0	0	0	0	16.129	0	0	0	0	0	0	0	0	12.1212	14.2857	0	0
yihN	3155852	SNV	T	C	-	0	0	0	0	0	0	0	0	0	0	0	0	0	0	0	0	0	29.8246	73.7864	78.3951	+
intergenic	3260956	SNV	A	G	-	0	0	0	0	0	0	0	0	0	0	0	0	0	0	13.9683	24.5283	34.3137	0	0	0
rpoB	3274377	SNV	G	A	Glu142Lys	0	0	0	0	0	0	0	0	0	0	0	0	0	0	0	0	0	11.2903	0	0
pyrB	3538675	SNV	G	A	Gln298*	0	0	0	0	0	14.2857	0	0	0	0	0	0	0	0	0	0	0	0	0	0
leuQ	3578943	SNV	A	G	-	0	0	0	0	0	0	0	0	0	0	0	0	0	0	0	0	0	38.4615	77.5862	74.6988	+
									3
