# Supplementary material for: Adaptive laboratory evolution of a genome-reduced Escherichia coli
Source: Nat Commun. 2019 Feb 25;10:935. doi: 10.1038/s41467-019-08888-6 (PMC6389913; doi:10.1038/s41467-019-08888-6)
Supplement: Supplementary file 6 — Supplementary Data 3 [file 41467_2019_8888_MOESM6_ESM.xlsx]

## Sheet: Sheet1
Supplementary Data 3. Sequence variations detected by genome re-sequencing of MG1655 ALE experiment.
Position	Gene	Ref	Allele	Type	AA change	Allelic frequency (%)
						Replicate 1	Replicate 2	Replicate 3
6919	yaaJ	C	T	SNV	Trp347*	0	0	22.2222
11211	yaaW	A	G	SNV	Phe49Ser	0	28.5714	0
39028	caiB	C	T	SNV	Gly30Arg	0	0	22.2222
131453	-	C	A	SNV		11.1111	0	0
301765	paoB	T	C	SNV		0	20	0
314185	-	GA	TC	MNV		15.3846	0	0
372902	mhpD	C	-	Deletion	Ala263fs	0	0	13.3333
373877	mhpE	A	-	Deletion	Lys4fs	0	20	0
411596	araJ	C	A	SNV	Ala296Ser	13.3333	0	0
412484	-	C	G	SNV		0	0	25
413012	sbcC	T	A	SNV	Gln914His	20	0	0
417703	phoB	G	T	SNV	Val188Leu	22.2222	0	0
483442	acrB	A	G	SNV	Leu321Pro	0	0	18.1818
531943	allS	C	A	SNV	Gln93His	20	0	0
588673	nfrA	T	G	SNV	Asn761Thr	18.1818	0	0
588677	nfrA	T	G	SNV	Asn760His	18.1818	0	0
606921	ybdK	A	C	SNV	Ser155Ala	0	0	40
636672	-	T	G	SNV		20	0	0
637796	-	G	T	SNV		25	0	0
651812	citC	A	T	SNV	Asn15Lys	14.2857	0	0
721112	kdpE	C	G	SNV	Ala208Pro	0	40	0
735278	rhsO	G	T	SNV		18.1818	0	0
925052	clpA	C	A	SNV	Arg597Ser	0	0	20
925057	clpA	C	A	SNV	Asn598Lys	0	0	20
1116002	lpxL	A	C	SNV	Val194Gly	15.3846	0	0
1116007	lpxL	G	T	SNV		16.6667	0	0
1231373	umuC	G	T	SNV	Arg63Leu	0	0	18.1818
1231376	umuC	G	T	SNV	Arg64Leu	0	0	20
1231379	umuC	G	T	SNV	Cys65Phe	0	0	16.6667
1231396	umuC	A	C	SNV	Ser71Arg	0	0	22.2222
1231399	umuC	A	C	SNV	Ser72Arg	0	0	18.1818
1598270	-	A	T	SNV		0	0	15.3846
1723512	ydhK	G	A	SNV		28.5714	0	0
1746642	-	T	C	SNV		0	0	16.6667
2056459	amn	G	A	SNV	Gly467Ser	0	0	33.3333
2122712	cpsG	C	-	Deletion	Asp90fs	0	0	28.5714
2304330	eco	T	G	SNV	Asn142Lys	25	0	0
2304332	eco	T	G	SNV	Val143Gly	22.2222	0	0
2343586	yfaL	T	A	SNV	Tyr195Phe	0	33.3333	0
2354105	glpA	AA	CC	MNV	Asn487Pro	0	33.3333	0
2386868	-	T	C	SNV		18.1818	0	0
2430398	cvpA	G	T	SNV		0	0	20
2452370	yfcU	A	-	Deletion	Ser878fs	14.2857	0	0
2631533	guaA	C	A	SNV	Gly335Cys	0	0	40
2634223	-	C	G	SNV		0	0	25
2974300	aas	T	C	SNV	Lys572Arg	0	28.5714	0
2976752	galR	C	A	SNV	Arg52Ser	0	0	28.5714
3008337	ygeX	C	A	SNV		0	28.5714	0
3016061	ygfK	T	G	SNV	Met1?	18.1818	0	0
3117324	sslE	G	T	SNV	Pro597Thr	0	25	0
3183322	zupT	A	-	Deletion	*258fs	16.6667	0	0
3305778	mtr	G	C	SNV	Leu14Val	0	0	33.3333
3372653	-	A	C	SNV		16.6667	0	0
3393103	yhdP	G	T	SNV		16.6667	0	0
3395247	yhdP	G	T	SNV		14.2857	0	0
3437019	trkA	G	T	SNV	Gly168Cys	15.3846	0	0
3446268	rpsH	G	T	SNV	Pro93Gln	20	0	0
3470038	-	A	C	SNV		0	0	12.5
3548258	malQ	C	T	SNV	Gly605Arg	0	0	28.5714
3643816	prlC	G	T	SNV	Pro456Gln	28.5714	0	0
3649908	arsB	G	T	SNV	Gly325Val	0	0	18.1818
3714938	bisC	T	G	SNV	Tyr486Ser	0	0	22.2222
3733272	xylG	G	T	SNV	Gly358Cys	15.3846	0	0
3749319	sgbU	G	T	SNV	Gly30Cys	18.1818	0	0
3769295	-	C	A	SNV		15.3846	0	0
3782915	gpsA	C	A	SNV		22.2222	0	0
3815809	-	G	-	Deletion		100	100	0
3911063	pstS	T	G	SNV	Ile155Leu	14.2857	0	0
3949035	yifB	T	C	SNV	Asp312Gly	20	0	0
3990466	hemC	G	T	SNV	Arg101Ser	22.2222	0	0
4009334	pldB	G	T	SNV		0	25	0
4029825	fadB	G	T	SNV	Pro383Thr	18.1818	0	0
4032692	yigZ	G	T	SNV		25	0	0
4065243	yihO	G	T	SNV	Pro175Gln	0	28.5714	0
4079198	-	C	A	SNV		11.1111	0	0
4115672	-	GG	TT	MNV		20	0	0
4130388	metL	G	T	SNV	Gly185Val	0	0	20
4138873	gldA	C	A	SNV	Ala55Ser	13.3333	0	0
4142083	frwA	C	T	SNV	Ala47Thr	0	0	14.2857
4150124	eptC	C	A	SNV	Asp48Tyr	0	0	40
4150126	eptC	C	A	SNV	Arg47Leu	0	0	28.5714
4181669	rpoB	A	T	SNV	Glu142Val	0	0	100
4182777	rpoB	G	T	SNV		22.2222	0	0
4186753	rpoC	T	C	SNV		0	0	20
4186759	rpoC	A	G	SNV		0	0	22.2222
4186765	rpoC	GA	CT	MNV	Thr473Ser	0	0	25
4186807	rpoC	T	G	SNV		0	0	28.5714
4188282	rpoC	G	A	SNV	Arg978His	100	100	0
4233733	-	T	G	SNV		0	0	16.6667
4233735	-	T	G	SNV		0	0	20
4233741	-	TC	GA	MNV		0	0	14.2857
4239004	yjbH	G	T	SNV		15.3846	0	0
4250681	-	A	T	SNV		0	0	28.5714
4280488	yjcE	C	A	SNV	Ala170Glu	11.7647	0	0
4292905	nrfE	C	A	SNV	Ala465Glu	28.5714	0	0
4313383	rpiB	G	T	SNV	Gly12Cys	28.5714	0	0
4329117	crfC	G	T	SNV		15.3846	0	0
4386715	mscM	C	A	SNV	Gly886Trp	18.1818	0	0
4457549	yjgA	T	-	Deletion	Asn106fs	0	0	33.3333
4546039	fimD	A	C	SNV	Gln315Pro	0	0	20
4606057	-	C	A	SNV		0	0	10.5263

## Sheet: Sheet2
2098739	ygcG	C	G	SNV	20	0	0	0
1956888	intergenic	T	A	SNV	12	0	0	11.1111
1706119	fabB	A	G	SNV	11.1111	0	0	0	Leu371Pro
3253857	fabR	G	-	Deletion	10.5263	0	0	0	Glu9fs
225433	dnaQ	A	G	SNV	10	0	0	0	Gln169Arg
1232165	pfkB	C	A	SNV	10	0	0	0	Pro33Gln
1339720	proQ	T	C	SNV	10	0	0	0	Ser26Gly
1415138	yedS	A	T	SNV	10	0	0	0	Asp53Val
1624963	rhmT	T	C	SNV	10	0	0	0	Lys272Arg
1803498	eutL	C	T	SNV	10	0	0	0	Gly192Asp
1807141	eutA	T	C	SNV	10	0	0	0	Asp209Gly
2795760	yhjE	G	T	SNV	10	0	0	0	Gly136Val
3323323	rluF	C	T	SNV	10	0	0	0
3384829	nrfE	-	G	Insertion	10	0	0	0	Ala203fs
201280	tilS	A	G	SNV	0	0	10	0	His30Arg
301548	dxs	C	A	SNV	0	10	0	0
415877	fepG	C	T	SNV	0	10	0	0	Gly141Ser
550775	ybgF	G	T	SNV	0	0	0	10	Ala26Ser
787898	mfd	C	T	SNV	0	0	10	0	Ala674Thr
829435	dadX	T	C	SNV	0	10	0	0	Leu183Pro
950552	puuD	T	G	SNV	0	0	13.3333	0	Val208Gly
954059	puuD	T	C	SNV	0	10	0	0	Phe340Leu
965784	ycjS	C	T	SNV	0	10	0	0	Ala48Val
1484578	mdtA	A	G	SNV	0	10	0	0	Thr81Ala
1551541	yeiP	G	T	SNV	0	0	10	0
1644601	menD	A	G	SNV	0	0	0	10	Leu95Ser
1681999	pta	TGC	-	Deletion	0	0	0	36	Met543_Leu544delinsMet
1703830	flk	C	T	SNV	0	0	10	0	Arg86Cys
1780620	cysK	T	A	SNV	0	0	0	10
1788882	cysW	G	T	SNV	0	10	0	0	Thr157Lys
1807283	eutA	G	A	SNV	0	0	0	10
1811172	eutJ	T	G	SNV	0	0	0	10
1869225	rodZ	C	A	SNV	0	0	0	11.1111
1999026	proW	G	T	SNV	0	0	10	0
2050945	mutS	A	T	SNV	0	0	0	10
2241022	ubiH	T	A	SNV	0	0	0	10
2241023	ubiH	G	A	SNV	0	0	96	31.5789	His272Tyr
2241563	ubiH	G	A	SNV	0	0	18.1818	10.5263	Leu92Phe
2322668	ygiQ	C	A	SNV	0	0	10	0	Asp130Tyr
2337153	parE	G	A	SNV	0	0	10	0
2740465	yhhS	G	C	SNV	0	0	0	10
3031608	rbsR	-	G	Insertion	0	0	12.5	0	Gly225fs
3036656	rrlC	A	G	SNV	0	0	10	0
3271781	rplA	T	C	SNV	0	0	10.5263	0	Leu65Pro
