# Supplementary material for: Adaptive laboratory evolution of a genome-reduced Escherichia coli
Source: Nat Commun. 2019 Feb 25;10:935. doi: 10.1038/s41467-019-08888-6 (PMC6389913; doi:10.1038/s41467-019-08888-6)
Supplement: Supplementary file 7 — Supplementary Data 4 [file 41467_2019_8888_MOESM7_ESM.xlsx]

## Sheet: Sheet1
Supplementary Data 4. Sequence variations detected by genome re-sequencing of 300 generations of additional ALE experiment.
Position	Gene	Ref	Allele	Type	AA change	eMS57 Replicate #1			eMS57 Replicate #2			eMS57mutS+ Replicate #1			eMS57mutS+ Replicate #2
						Allelic frequency (%)		Count	Allelic frequency (%)		Count	Allelic frequency (%)		Count	Allelic frequency (%)		Count
						Day0	Day29		Day0	Day29		Day0	Day29		Day0	Day29
26301	carB	G	T	SNV		0	10.5263	1	0	17.6471	1	0	0		0	0
26304	carB	G	T	SNV		0	10.2564	2	0	18.75	2	0	0		0	0
26310	carB	T	C	SNV		0	0		0	21.875	3	0	0		0	0
26325	carB	C	T	SNV		0	0		0	13.7931	4	0	0		0	0
201280	tilS	A	G	SNV	His30Arg	0	0		0	0		0	10	1	0	0
208960	intergenic	A	G	SNV		0	0		0	100	5	0	0		0	0
214545	intergenic		A	Insertion		10	0		0	0		0	0		0	0
225433	dnaQ	A	G	SNV	Gln169Arg	0	0		0	0		10	0		0	0
266630	adrA	G	A	SNV	Ala46Thr	10	0		0	0		0	0		0	0
301548	dxs	C	A	SNV		0	0		0	0		0	0		10	0
322694	lon	G	A	SNV	Ala339Thr	0	17.3913	3	0	0		0	0		0	0
326047	ppiD	C	T	SNV		10	0		0	0		0	0		0	0
371964	ylbF	T	C	SNV	Leu97Pro	0	0		0	10	6	0	0		0	0
407756	intergenic	C	T	SNV		0	41.9355	4	0	100	7	0	0		0	0
407779	intergenic	A	G	SNV		0	25	5	0	0		0	0		0	0
411671	entF	C	A	SNV		10	0		0	0		0	0		0	0
415877	fepG	C	T	SNV	Gly141Ser	0	0		0	0		0	0		10	0
534302	sdhB	T	C	SNV	Leu36Pro	0	29.4118	6	0	0		0	0		0	0
550775	ybgF	G	T	SNV	Ala26Ser	0	0		0	0		0	0		0	10	1
686356	mukB	C	T	SNV		0	0		0	94.7368	8	0	0		0	0
688554	mukB	T	C	SNV		0	10	7	0	0		0	0		0	0
779315	thiK		G	Insertion	Gly35fs	11.7647	0		0	0		0	0		0	0
787695	mfd	G	A	SNV		0	14.2857	8	0	0		0	0		0	0
787706	mfd	G	C	SNV	His738Asp	0	13.6364	9	0	0		0	0		0	0
787898	mfd	C	T	SNV	Ala674Thr	0	0		0	0		0	10	2	0	0
829435	dadX	T	C	SNV	Leu183Pro	0	0		0	0		0	0		10	0
861828	chaA		G	Insertion	Arg11fs	0	0		0	12	9	0	0		0	0
892955	oppC	A	T	SNV		0	0		0	10	10	0	0		0	0
950552	puuD	T	G	SNV	Val208Gly	0	0		0	0		0	13.3333	3	0	0
954059	puuD	T	C	SNV	Phe340Leu	0	0		0	0		0	0		10	0
965784	ycjS	C	T	SNV	Ala48Val	0	0		0	0		0	0		10	0
965950	ycjS	A	C	SNV	Lys103Asn	0	10	10	0	0		0	0		0	0
1082212	speG	G	A	SNV	Gly111Ser	0	0		0	97.0588	11	0	0		0	0
1165363	ydhB	G	C	SNV	Ala45Gly	18.1818	21.7391		15.3846	0		20	21.4286		0	0
1232165	pfkB	C	A	SNV	Pro33Gln	0	0		0	0		10	0		0	0
1339720	proQ	T	C	SNV	Ser26Gly	0	0		0	0		10	0		0	0
1369198	ruvB	A	G	SNV		0	16.129	11	0	0		0	0		0	0
1369219	ruvB	G	A	SNV		0	20.6897	12	0	0		0	0		0	0
1369231	ruvB	T	C	SNV		0	20	13	0	0		0	0		0	0
1369237	ruvB	G	A	SNV		0	13.0435	14	0	0		0	0		0	0
1374139	aspS	G	A	SNV		0	0		0	10	12	0	0		0	0
1415138	yedS	A	T	SNV	Asp53Val	0	0		0	0		10	0		0	0
1484578	mdtA	A	G	SNV	Thr81Ala	0	0		0	0		0	0		10	0
1551541	yeiP	G	T	SNV		0	0		0	0		0	10	4	0	0
1587791	mqo	G	A	SNV		0	0		0	10	13	0	0		0	0
1624963	rhmT	T	C	SNV	Lys272Arg	0	0		0	0		10	0		0	0
1644601	menD	A	G	SNV	Leu95Ser	0	0		0	0		0	0		0	10	2
1658217	nuoM	C	G	SNV	Met150Ile	0	0		0	11.1111	14	0	0		0	0
1658235	nuoM	T	C	SNV		0	10.5263	15	0	13.1579	15	0	0		0	0
1669882	nuoB	T	C	SNV		0	10.3448	16	0	0		0	0		0	0
1669894	nuoB	G	T	SNV	Asp115Glu	0	20.5882	17	0	0		0	0		0	0
1669912	nuoB	A	C	SNV		0	21.2121	18	0	0		0	0		0	0
1669933	nuoB	G	A	SNV		0	12.5	19	0	17.3913	16	0	0		0	0
1669942	nuoB	T	G	SNV		0	0		0	15.3846	17	0	0		0	0
1669948	nuoB	C	G	SNV		0	0		0	16	18	0	0		0	0
1669950	nuoB	C	T	SNV	Val97Met	0	0		0	16	19	0	0		0	0
1681999	pta	TGC	-	Deletion	Met543_Leu544delinsMet	0	0		0	0		0	0		0	36	3
1703830	flk	C	T	SNV	Arg86Cys	0	0		0	0		0	10	5	0	0
1706119	fabB	A	G	SNV	Leu371Pro	0	0		0	0		11.1111	0		0	0
1780620	cysK	T	A	SNV		0	0		0	0		0	0		0	10	4
1788882	cysW	G	T	SNV	Thr157Lys	0	0		0	0		0	0		10	0
1803498	eutL	C	T	SNV	Gly192Asp	0	0		0	0		10	0		0	0
1807141	eutA	T	C	SNV	Asp209Gly	0	0		0	0		10	0		0	0
1807283	eutA	G	A	SNV		0	0		0	0		0	0		0	10	5
1811172	eutJ	T	G	SNV		0	0		0	0		0	0		0	10	6
1862137	xseA	G	A	SNV	Gly207Ser	0	0		0	10	20	0	0		0	0
1869225	rodZ	C	A	SNV		0	0		0	0		0	0		0	11.1111	7
1956888	intergenic	T	A	SNV		0	0		0	0		12	0		0	11.1111	8
1999026	proW	G	T	SNV		0	0		0	0		0	10	6	0	0
2050945	mutS	A	T	SNV		0	0		0	0		0	0		0	10	9
2098739	ygcG	C	G	SNV		0	0		0	0		20	0		0	0
2220115	ygfU	C	T	SNV	Pro144Leu	10	0		0	0		0	0		0	0
2241022	ubiH	T	A	SNV		0	0		0	0		0	0		0	10	10
2241023	ubiH	G	A	SNV	His272Tyr	0	0		0	0		0	96	7	0	31.5789	11
2241563	ubiH	G	A	SNV	Leu92Phe	0	0		0	0		0	18.1818	8	0	10.5263	12
2280766	yqgE	T	C	SNV	Leu74Pro	0	0		0	100	21	0	0		0	0
2322668	ygiQ	C	A	SNV	Asp130Tyr	0	0		0	0		0	10	9	0	0
2337153	parE	G	A	SNV		0	0		0	0		0	10	10	0	0
2388170	fadH		G	Insertion	Gly505fs	16.6667	0		0	0		0	0		0	0
2395971	sstT		G	Insertion	Ala345fs	0	0		0	75	22	0	0		0	0
2414994	tdcF	G	A	SNV	Pro37Leu	0	0		0	10	23	0	0		0	0
2509893	gltB	T	A	SNV	Leu59*	0	0		0	92.8571	24	0	0		0	0
2514018	gltB	A	G	SNV	His1434Arg	0	22.7273	20	0	0		0	0		0	0
2527486	rpsI	C	T	SNV		0	12.9032	21	0	0		0	0		0	0
2527495	rpsI	C	T	SNV		0	13.7931	22	0	0		0	0		0	0
2527502	rpsI	GA	CC	MNV	Ser73Gly	0	19.0476	23	0	0		0	0		0	0
2542621	yhdP	T	C	SNV		0	10	24	0	0		0	0		0	0
2600223	rplB	C	A	SNV		0	11.1111	25	0	0		0	0		0	0
2600253	rplB	T	A	SNV		0	12.5	26	0	0		0	0		0	0
2604604	tufA	C	A	SNV		0	10	27	0	0		0	0		0	0
2604634	tufA	G	A	SNV		0	26.8293	28	0	16.6667	25	0	0		0	0
2604658	tufA	G	A	SNV		0	50	29	0	0		0	0		0	0
2606726	fusA	G	T	SNV		0	10.3448	30	0	13.7931	26	0	0		0	0
2606738	fusA	C	A	SNV		0	10	31	0	0		0	0		0	0
2606744	fusA	A	T	SNV		0	12	32	0	0		0	0		0	0
2629679	nirB	A	G	SNV	Ile695Val	0	0		0	10	27	0	0		0	0
2629681	nirB	T	G	SNV	Ile695Met	0	0		0	10.8108	28	0	0		0	0
2629684	nirB	C	T	SNV		0	0		0	10.5263	29	0	0		0	0
2658599	mrcA		G	Insertion	Gly715fs	0	13.0435	33	16.6667	15.3846	30	0	0		0	0
2672013	yhgF	C	A	SNV	Thr348Asn	0	0		0	10	31	0	0		0	0
2740465	yhhS	G	C	SNV		0	0		0	0		0	0		0	10	13
2795760	yhjE	G	T	SNV	Gly136Val	0	0		0	0		10	0		0	0
2926677	intergenic	A		Deletion		0	20	34	0	16.2162	32	0	0		0	0
2939001	gltS	G	T	SNV	Arg181Ser	0	0		0	10	33	0	0		0	0
3031608	rbsR	-	G	Insertion	Gly225fs	0	0		0	0		0	12.5	11	0	0
3036656	rrlC	A	G	SNV		0	0		0	0		0	10	12	0	0
3039297	rrlC	G	T	SNV		10	0		0	0		0	0		0	0
3040529	hdfR		G	Insertion	Arg50fs	0	0		11.5385	0		0	0		0	0
3076375	aslB	T	C	SNV	Phe237Leu	0	0		10	0		0	0		0	0
3122385	fadB	A	G	SNV		0	11.4286	35	0	0		0	0		0	0
3127480	hemG	C	T	SNV	Ala55Val	0	70.9677	36	0	97.1429	34	0	0		0	0
3151340	typA	C	T	SNV		0	10	37	0	0		0	0		0	0
3151346	typA	G	A	SNV		0	12.5	38	0	10.3448	35	0	0		0	0
3151352	typA	C	A	SNV		0	12.9032	39	0	0		0	0		0	0
3151358	typA	C	T	SNV		0	13.3333	40	0	0		0	0		0	0
3253857	fabR	G	-	Deletion	Glu9fs	0	0		0	0		10.5263	0		0	0
3271781	rplA	T	C	SNV	Leu65Pro	0	0		0	0		0	10.5263	13	0	0
3271989	rplA	C	T	SNV		0	14.2857	41	0	0		0	0		0	0
3271993	rplA	C	T	SNV		0	11.1111	42	0	0		0	0		0	0
3271995	rplA	G	A	SNV		0	12.9032	43	0	0		0	0		0	0
3276524	rpoB	G	A	SNV		0	11.3636	44	0	0		0	0		0	0
3276539	rpoB	C	T	SNV		0	18.75	45	0	0		0	0		0	0
3276542	rpoB	C	T	SNV		0	17.6471	46	0	0		0	0		0	0
3276563	rpoB	C	T	SNV		0	12.1212	47	0	0		0	0		0	0
3277739	rpoB	G	A	SNV		0	0		0	10.5263	36	0	0		0	0
3277745	rpoB	G	A	SNV		0	12.5	48	0	14.2857	37	0	0		0	0
3277766	rpoB	G	T	SNV		0	11.4286	49	0	16.6667	38	0	0		0	0
3277778	rpoB	G	C	SNV		0	0		0	10.3448	39	0	0		0	0
3279042	rpoC	C	A	SNV		0	12.766	50	0	0		0	0		0	0
3280260	rpoC	G	A	SNV		0	10.5263	51	0	0		0	0		0	0
3280278	rpoC	T	C	SNV		0	14.7059	52	0	0		0	0		0	0
3280281	rpoC	T	A	SNV		0	13.8889	53	0	0		0	0		0	0
3280410	rpoC	G	C	SNV		0	11.4286	54	0	0		0	0		0	0
3280416	rpoC	C	T	SNV		0	15.3846	55	0	0		0	0		0	0
3280420	rpoC	C	T	SNV		0	17.9487	56	0	0		0	0		0	0
3280437	rpoC	C	G	SNV		0	13.9535	57	0	0		0	0		0	0
3291049	hemE	A	G	SNV	Thr209Ala	51.8519	37.5		51.3514	0		0	0		0	0
3323323	rluF	C	T	SNV		0	0		0	0		10	0		0	0
3384829	nrfE	-	G	Insertion	Ala203fs	0	0		0	0		10	0		0	0
3542688	yjgL	T	C	SNV		0	14.8148	58	0	0		0	0		0	0
3549424	valS	C	T	SNV	Asp529Asn	0	0		0	12.1212	40	0	0		0	0
3549428	valS	G	C	SNV	Ile527Met	0	0		0	12.5	41	0	0		0	0
3549445	valS	T	G	SNV	Met522Leu	0	0		0	19.0476	42	0	0		0	0
3549463	valS	T	C	SNV	Ile516Val	0	0		0	16.2791	43	0	0		0	0
3549473	valS	A	G	SNV		0	0		0	10.2564	44	0	0		0	0

## Sheet: Sheet2
2098739	ygcG	C	G	SNV	20	0	0	0
1956888	intergenic	T	A	SNV	12	0	0	11.1111
1706119	fabB	A	G	SNV	11.1111	0	0	0	Leu371Pro
3253857	fabR	G	-	Deletion	10.5263	0	0	0	Glu9fs
225433	dnaQ	A	G	SNV	10	0	0	0	Gln169Arg
1232165	pfkB	C	A	SNV	10	0	0	0	Pro33Gln
1339720	proQ	T	C	SNV	10	0	0	0	Ser26Gly
1415138	yedS	A	T	SNV	10	0	0	0	Asp53Val
1624963	rhmT	T	C	SNV	10	0	0	0	Lys272Arg
1803498	eutL	C	T	SNV	10	0	0	0	Gly192Asp
1807141	eutA	T	C	SNV	10	0	0	0	Asp209Gly
2795760	yhjE	G	T	SNV	10	0	0	0	Gly136Val
3323323	rluF	C	T	SNV	10	0	0	0
3384829	nrfE	-	G	Insertion	10	0	0	0	Ala203fs
201280	tilS	A	G	SNV	0	0	10	0	His30Arg
301548	dxs	C	A	SNV	0	10	0	0
415877	fepG	C	T	SNV	0	10	0	0	Gly141Ser
550775	ybgF	G	T	SNV	0	0	0	10	Ala26Ser
787898	mfd	C	T	SNV	0	0	10	0	Ala674Thr
829435	dadX	T	C	SNV	0	10	0	0	Leu183Pro
950552	puuD	T	G	SNV	0	0	13.3333	0	Val208Gly
954059	puuD	T	C	SNV	0	10	0	0	Phe340Leu
965784	ycjS	C	T	SNV	0	10	0	0	Ala48Val
1484578	mdtA	A	G	SNV	0	10	0	0	Thr81Ala
1551541	yeiP	G	T	SNV	0	0	10	0
1644601	menD	A	G	SNV	0	0	0	10	Leu95Ser
1681999	pta	TGC	-	Deletion	0	0	0	36	Met543_Leu544delinsMet
1703830	flk	C	T	SNV	0	0	10	0	Arg86Cys
1780620	cysK	T	A	SNV	0	0	0	10
1788882	cysW	G	T	SNV	0	10	0	0	Thr157Lys
1807283	eutA	G	A	SNV	0	0	0	10
1811172	eutJ	T	G	SNV	0	0	0	10
1869225	rodZ	C	A	SNV	0	0	0	11.1111
1999026	proW	G	T	SNV	0	0	10	0
2050945	mutS	A	T	SNV	0	0	0	10
2241022	ubiH	T	A	SNV	0	0	0	10
2241023	ubiH	G	A	SNV	0	0	96	31.5789	His272Tyr
2241563	ubiH	G	A	SNV	0	0	18.1818	10.5263	Leu92Phe
2322668	ygiQ	C	A	SNV	0	0	10	0	Asp130Tyr
2337153	parE	G	A	SNV	0	0	10	0
2740465	yhhS	G	C	SNV	0	0	0	10
3031608	rbsR	-	G	Insertion	0	0	12.5	0	Gly225fs
3036656	rrlC	A	G	SNV	0	0	10	0
3271781	rplA	T	C	SNV	0	0	10.5263	0	Leu65Pro
