# Supplementary material for: Adaptive laboratory evolution of a genome-reduced Escherichia coli
Source: Nat Commun. 2019 Feb 25;10:935. doi: 10.1038/s41467-019-08888-6 (PMC6389913; doi:10.1038/s41467-019-08888-6)
Supplement: Supplementary file 8 — Supplementary Data 5 [file 41467_2019_8888_MOESM8_ESM.xlsx]

## Sheet: Sheet1
Supplementary Data 5. Peak detected from ChIP-seq. UTR, un-translated region. S: shared. D: deleted in MS56. M: MG1655-specific. E: eMS57-specific
Peak ID	Peak summit	RegulonDB	Gene	Gene Start	UTR (nt)	Strand	Type
MG_1	153	88	thrL	190	102	+	S
MG_2	16955	17011	mokC	16960	51	-	D
MG_3	57192	57208	djlA	57364	156	+	S
MG_4	63392	63418	rapA	63264	154	-	S
MG_5	83732	83795	leuL	83708	87	-	S
MG_6	89587	89536	mraZ	89634	98	+	S
MG_7	106505	106448	lpxC	106557	109	+	S
MG_8	117746	117765	ppdD	117549	216	-	S
MG_9	121661	121710	aroP	121551	159	-	S
MG_10	131509	131459	acnB	131615	156	+	S
MG_11	136938	137000	yacC	136917	83	-	S
MG_12	141356	141300	hpt	141431	131	+	S
MG_13	146765	146838	yadD	146968	130	+	M
MG_14	149635	149690	panB	149601	89	-	M
MG_15	159168	159211	pcnB	159126	85	-	S
MG_16	160754	160811	dksA	160604	207	-	S
MG_17	167433	167382	fhuA	167484	102	+	S
MG_18	174961	174992	clcA	175107	115	+	S
MG_19	179176	179243	mtn	179153	90	-	S
MG_20	185984	186037	dapD	185947	90	-	S
MG_21	189694	189652	tff	189712	60	+	S
MG_22	214157	214135	yaeQ	214291	156	+	M
MG_23	218843	218897	proS	218775	122	-	S
MG_24	223485	223533	rrsH	223771	238	+	S
MG_25	233988	234042	mltD	233955	87	-	S
MG_26	236904	236853	aspV	236931	78	+	S
MG_27	240215	240259	ivy	240343	84	+	S
MG_28	246534	246581	yafL	246712	131	+	S
MG_29	255906	255854	gpt	255977	123	+	S
MG_30	262051	262005	thrW	262095	90	+	M
MG_31	274492	274451	mmuP	274549	98	+	D
MG_32	312030	312089	ykgM	312001	88	-	D
MG_33	344479	344416	yahM	344628	212	+	D
MG_34	354090	354048	codB	354146	98	+	D
MG_35	398830	398831	yaiY	398557	274	-	D
MG_36	405519	405444	aroL	405629	185	+	M
MG_37	432205	432141	nrdR	432226	85	+	S
MG_38	440600	440657	xseB	440567	90	-	M
MG_39	453447	453513	bolA	453696	183	+	S
MG_40	475561	475586	ffs	475672	86	+	S
MG_41	480076	480078	tomB	479932	146	-	S
MG_42	506425	506368	chiX	506428	60	+	S
MG_43	507390	507338	ybaQ	507442	104	+	S
MG_44	513170	513138	cueR	513217	79	+	D
MG_45	515084	515056	ybbL	515143	87	+	D
MG_46	556249	556174	ybcJ	556096	78	-	M
MG_47	563925	563866	argU	563946	80	+	S
MG_48	594788	594736	cusC	594823	87	+	S
MG_49	611903	611850	fes	612038	188	+	S
MG_50	621435	621416	entS	621523	107	+	S
MG_51	623955	623994	entC	624108	114	+	S
MG_52	637923	637856	ahpC	638168	312	+	M
MG_53	641136	641085	ybdR	641311	226	+	S
MG_54	643273	643338	rnk	643190	148	-	S
MG_55	656469	656413	cspE	656515	102	+	S
MG_56	663237	663284	dacA	663186	98	-	S
MG_57	664568	664496	rlpA	664413	83	-	S
MG_58	701080	701148	nagC	700817	331	-	S
MG_59	742030	741953	dtpD	741779	174	-	S
MG_60	770489	770447	cydA	770681	234	+	S
MG_61	779724	779677	lysT	779777	100	+	S
MG_62	784821	784754	aroG	784856	102	+	S
MG_63	786846	786915	gpmA	786818	97	-	S
MG_64	791402	791364	galE	791278	86	-	S
MG_65	793894	793914	acrZ	793996	82	+	S
MG_66	808525	808465	bioB	808567	102	+	S
MG_67	812620	812625	uvrB	812749	124	+	S
MG_68	848181	848233	dps	848134	99	-	D
MG_69	849640	849587	rhtA	849320	267	-	D
MG_70	852259	852243	mntR	852406	163	+	D
MG_71	865613	865677	moeA	865587	90	-	D
MG_72	872119	872132	yliE	872202	70	+	D
MG_73	877423	877409	bssR	877471	62	+	D
MG_74	889108	889103	ybjM	889312	209	+	S
MG_75	890091	890055	ybjC	890136	81	+	S
MG_76	902986	903052	artP	902957	95	-	M
MG_77	914141	914178	ybjE	914080	98	-	M
MG_78	921902	921913	clpS	922136	223	+	S
MG_79	925238	925290	serW	925194	96	-	S
MG_80	926682	926743	aat	926655	88	-	M
MG_81	931533	931491	lrp	931818	327	+	M
MG_82	932350	932301	ftsK	932447	146	+	S
MG_83	953718	953786	focA	953689	97	-	M
MG_84	956809	956758	serC	956876	118	+	S
MG_85	961067	961022	rpsA	961218	196	+	S
MG_86	969874	969805	ycaR	969896	91	+	S
MG_87	989654	989697	pncB	989579	118	-	S
MG_88	1003952	1003895	pyrD	1003991	96	+	M
MG_89	1005086	1005013	zapC	1005175	162	+	S
MG_90	1019417	1019474	ompA	1019276	198	-	S
MG_91	1029129	1029143	yccX	1029287	144	+	S
MG_92	1030673	1030726	yccA	1030641	85	-	M
MG_93	1049923	1049985	gfcA	1048967	1018	-	D
MG_94	1063240	1063202	cbpA	1062998	204	-	D
MG_95	1078300	1078373	putP	1078528	155	+	D
MG_96	1092068	1092004	ycdT	1092099	95	+	D
MG_97	1097052	1096987	ghrA	1097109	122	+	D
MG_98	1108501	1108441	opgG	1108558	117	+	D
MG_99	1120249	1120303	bssS	1120178	125	-	S
MG_100	1143949	1144011	rne	1143590	421	-	S
MG_101	1145872	1145924	yceD	1146017	93	+	S
MG_102	1150746	1150738	acpP	1150838	100	+	S
MG_103	1165205	1165155	ndh	1165308	153	+	S
MG_104	1168246	1168182	bhsA	1168296	114	+	S
MG_105	1169641	1169700	ycfS	1169597	103	-	M
MG_106	1174619	1174562	lolC	1174650	88	+	S
MG_107	1194177	1194124	icd	1194346	222	+	S
MG_108	1202153	1202169	croE	1202247	78	+	D
MG_109	1209544	1209486	mcrA	1209569	83	+	D
MG_110	1213335	1213396	bluR	1213282	114	-	D
MG_111	1228034	1227971	ycgN	1228038	67	+	S
MG_112	1233995	1234068	fadR	1234161	93	+	S
MG_113	1242352	1242288	emtA	1242403	115	+	S
MG_114	1257114	1257165	ychF	1257035	130	-	S
MG_115	1261403	1261460	prs	1261098	362	-	S
MG_116	1262763	1262839	hemA	1262937	98	+	M
MG_117	1268535	1268486	rdlA	1268546	60	+	M
MG_118	1272974	1272923	ychO	1273007	84	+	S
MG_119	1277148	1277095	narK	1277180	85	+	S
MG_120	1279021	1278970	narG	1279087	117	+	M
MG_121	1286903	1286948	tyrT	1286845	103	-	S
MG_122	1287989	1288039	purU	1287847	192	-	S
MG_123	1292174	1292241	hns	1292145	96	-	S
MG_124	1309076	1309018	tonB	1309113	95	+	S
MG_125	1311721	1311782	yciC	1311687	95	-	S
MG_126	1321137	1321192	trpL	1321106	86	-	S
MG_127	1327256	1327265	sohB	1327356	91	+	S
MG_128	1328827	1328753	topA	1329072	319	+	S
MG_129	1331810	1331752	cysB	1331879	127	+	S
MG_130	1333103	1333054	ymiA	1333184	130	+	S
MG_131	1338208	1338150	yciS	1338267	117	+	S
MG_132	1347149	1347213	rnb	1346936	277	-	S
MG_133	1384707	1384656	tyrR	1384744	88	+	S
MG_134	1386881	1386928	tpx	1386835	93	-	M
MG_135	1397586	1397636	fnr	1397550	86	-	S
MG_136	1407151	1407093	fnrS	1407153	60	+	D
MG_137	1418267	1418307	ydaS	1418389	82	+	D
MG_138	1421743	1421705	trkG	1421806	101	+	D
MG_139	1423331	1423277	ynaK	1423401	124	+	D
MG_140	1480991	1480988	azoR	1480884	104	-	S
MG_141	1488780	1488851	cybB	1488926	75	+	S
MG_142	1490135	1490080	sokB	1490143	63	+	M
MG_143	1500460	1500409	ydcL	1500481	72	+	M
MG_144	1515285	1515330	yncL	1515218	112	-	D
MG_145	1545384	1545336	fdnG	1545425	89	+	D
MG_146	1554503	1554560	osmC	1554649	89	+	S
MG_147	1612750	1612744	yneJ	1612828	84	+	S
MG_148	1617127	1617057	marR	1617144	87	+	S
MG_149	1620927	1620998	mgrR	1620938	60	-	S
MG_150	1645947	1645960	dicC	1645874	86	-	D
MG_151	1653739	1653774	ynfA	1653697	77	-	S
MG_152	1665309	1665324	ynfK	1665243	81	-	S
MG_153	1667680	1667736	ynfL	1667616	120	-	M
MG_154	1676055	1676059	pntA	1675927	132	-	S
MG_155	1680163	1680146	ydgC	1680054	92	-	S
MG_156	1686565	1686515	manA	1686600	85	+	S
MG_157	1695092	1695159	uidR	1695076	83	-	M
MG_158	1700222	1700166	add	1700257	91	+	S
MG_159	1710685	1710635	dtpA	1710793	158	+	M
MG_160	1719022	1719098	slyA	1718848	250	-	M
MG_161	1723975	1723985	nemR	1724047	62	+	S
MG_162	1735702	1735653	purR	1735868	215	+	S
MG_163	1741390	1741339	mdtK	1741481	142	+	S
MG_164	1753501	1753431	pykF	1753722	291	+	M
MG_165	1763154	1763231	ydiH	1763146	85	-	S
MG_166	1786339	1786282	aroH	1786459	177	+	S
MG_167	1787610	1787567	ydiE	1787637	70	+	S
MG_168	1798843	1798902	infC	1798662	240	-	M
MG_169	1804195	1804254	ydiY	1804107	147	-	S
MG_170	1821507	1821456	cho	1821539	83	+	S
MG_171	1840320	1840272	gdhA	1840395	123	+	S
MG_172	1860771	1860699	gapA	1860795	96	+	S
MG_173	1868343	1868328	yeaI	1868409	81	+	S
MG_174	1875574	1875630	yeaP	1875739	109	+	S
MG_175	1878834	1878851	leuE	1878783	68	-	S
MG_176	1899797	1899856	yoaE	1899609	247	-	S
MG_177	1905646	1905593	cspC	1905459	134	-	S
MG_178	1908160	1908121	yebQ	1908300	179	+	S
MG_179	1914185	1914145	yebS	1914282	137	+	S
MG_180	1920106	1920048	yebW	1920145	97	+	S
MG_181	1923332	1923328	yobB	1923464	136	+	S
MG_182	1928807	1928819	purT	1928905	86	+	S
MG_183	1935524	1935458	pykA	1935673	215	+	M
MG_184	1940639	1940598	znuC	1940686	88	+	S
MG_185	1944124	1944074	yebB	1944275	201	+	S
MG_186	1948649	1948600	yecD	1948856	256	+	S
MG_187	1958009	1957965	argS	1958086	121	+	S
MG_188	1984819	1984763	ftnB	1984949	186	+	S
MG_189	1986030	1986085	azuC	1985983	102	-	S
MG_190	1990211	1990264	glyW	1990141	123	-	S
MG_191	1993428	1993490	uvrY	1993383	107	-	S
MG_192	1994922	1994935	sdiA	1994856	79	-	M
MG_193	2023332	2023397	dsrA	2023337	60	-	M
MG_194	2027424	2027454	yedI	2027390	64	-	S
MG_195	2036839	2036804	hiuH	2036980	176	+	M
MG_196	2039367	2039310	zinT	2039399	89	+	S
MG_197	2041611	2041646	serU	2041581	65	-	M
MG_198	2042568	2042505	asnT	2042573	68	+	S
MG_199	2051578	2051530	shiA	2051667	137	+	S
MG_200	2054819	2054756	yeeN	2054882	126	+	S
MG_201	2057867	2057809	asnU	2057875	66	+	S
MG_202	2060258	2060216	asnV	2060284	68	+	S
MG_203	2077487	2077501	yeeX	2077385	116	-	D
MG_204	2151668	2151610	sibB	2151668	58	+	S
MG_205	2163606	2163555	yegQ	2163692	137	+	D
MG_206	2175259	2175316	gatY	2175226	90	-	M
MG_207	2183865	2183789	rcnA	2183939	150	+	S
MG_208	2192225	2192231	metG	2192322	91	+	S
MG_209	2202422	2202364	yehL	2202618	254	+	M
MG_210	2212688	2212711	mlrA	2212888	177	+	D
MG_211	2220064	2220114	dld	2220207	93	+	D
MG_212	2223031	2223023	pbpG	2222892	131	-	D
MG_213	2229838	2229781	cdd	2229866	85	+	D
MG_214	2244942	2245011	cirA	2244791	220	-	S
MG_215	2248826	2248768	nfo	2248862	94	+	S
MG_216	2261632	2261675	setB	2261885	210	+	S
MG_217	2264098	2264176	yeiQ	2264267	91	+	S
MG_218	2268707	2268640	rtn	2268748	108	+	S
MG_219	2270336	2270274	yejA	2270386	112	+	S
MG_220	2278570	2278627	rsuA	2278505	122	-	S
MG_221	2280470	2280402	rplY	2280539	137	+	S
MG_222	2284224	2284169	proL	2284233	64	+	S
MG_223	2301594	2301656	napF	2301519	137	-	S
MG_224	2310845	2310912	ompC	2310771	141	-	S
MG_225	2313710	2313657	rcsB	2314199	542	+	M
MG_226	2337483	2337501	ubiG	2337589	88	+	S
MG_227	2362456	2362487	nudI	2362576	89	+	S
MG_228	2363760	2363836	ais	2363642	194	-	S
MG_229	2371576	2371648	pmrD	2371560	88	-	S
MG_230	2379542	2379543	rbn	2379630	87	+	S
MG_231	2406850	2406797	yfbR	2406884	87	+	S
MG_232	2432036	2432097	accD	2431948	149	-	S
MG_233	2438267	2438323	yfcJ	2438142	181	-	S
MG_234	2439665	2439723	fabB	2439627	96	-	M
MG_235	2464327	2464270	argW	2464331	61	+	S
MG_236	2510755	2510816	mntH	2510728	88	-	D
MG_237	2516284	2516346	yfeC	2516489	143	+	S
MG_238	2518894	2518886	valU	2518953	67	+	S
MG_239	2530389	2530339	cysK	2530431	92	+	M
MG_240	2531513	2531463	ptsH	2531786	323	+	S
MG_241	2548590	2548636	yfeX	2548567	69	-	M
MG_242	2550191	2550203	amiA	2550374	171	+	S
MG_243	2585491	2585437	acrD	2585617	180	+	S
MG_244	2597803	2597768	gcvR	2597928	160	+	S
MG_245	2618937	2618991	upp	2618894	97	-	S
MG_246	2627276	2627214	yfgG	2627312	98	+	S
MG_247	2632221	2632159	xseA	2632254	95	+	S
MG_248	2638661	2638724	hisS	2638597	127	-	S
MG_249	2641005	2641016	rodZ	2640866	150	-	S
MG_250	2683626	2683656	glyA	2683529	127	-	S
MG_251	2685465	2685523	glnB	2685430	93	-	S
MG_252	2696605	2696669	yfhH	2696781	112	+	S
MG_253	2698534	2698480	ohsC	2698542	62	+	S
MG_254	2702233	2702305	rnc	2702085	220	-	S
MG_255	2708227	2708169	rpoE	2708034	135	-	S
MG_256	2714542	2714605	grcA	2714471	134	-	S
MG_257	2720688	2720629	pssA	2720749	120	+	S
MG_258	2723838	2723891	kgtP	2723768	123	-	S
MG_259	2729353	2729414	rrsG	2729179	235	-	S
MG_260	2732313	2732377	ryfD	2732317	60	-	S
MG_261	2739220	2739277	yfiL	2739382	105	+	S
MG_262	2744272	2744336	rpsP	2744207	129	-	S
MG_263	2745917	2745892	ypjD	2745984	92	+	S
MG_264	2748785	2748725	nadK	2748853	128	+	S
MG_265	2753607	2753548	ssrA	2753615	67	+	S
MG_266	2771316	2771247	yfjW	2771340	93	+	D
MG_267	2796560	2796638	stpA	2796517	121	-	M
MG_268	2798681	2798618	nrdH	2798745	127	+	S
MG_269	2802787	2802717	proV	2802837	120	+	S
MG_270	2807578	2807557	ygaZ	2807639	82	+	S
MG_271	2808756	2808709	mprA	2808792	83	+	S
MG_272	2816729	2816779	serV	2816667	112	-	S
MG_273	2837317	2837391	ascF	2837546	155	+	S
MG_274	2866131	2866200	rpoS	2865573	627	-	S
MG_275	2911862	2911911	relA	2911673	238	-	M
MG_276	2922550	2922606	csrB	2922546	60	-	S
MG_277	2940664	2940658	gcvB	2940718	60	+	S
MG_278	2945391	2945344	metZ	2945409	65	+	S
MG_279	2947199	2947271	amiC	2947032	239	-	M
MG_280	2968417	2968354	ygdQ	2968442	88	+	S
MG_281	2969588	2969531	tas	2969619	88	+	M
MG_282	2974571	2974531	galR	2974621	90	+	S
MG_283	2997093	2997146	glyU	2997079	67	-	S
MG_284	3031053	3031001	idi	3031087	86	+	M
MG_285	3037807	3037784	fldB	3037877	93	+	S
MG_286	3054011	3053936	ssrS	3054005	69	+	S
MG_287	3056479	3056538	serA	3056432	106	-	M
MG_288	3071840	3071905	epd	3071713	192	-	S
MG_289	3084592	3084539	metK	3084728	189	+	S
MG_290	3086200	3086217	galP	3086306	89	+	S
MG_291	3089077	3089030	rsmE	3089156	126	+	M
MG_292	3108318	3108327	pheV	3108388	61	+	S
MG_293	3109248	3109293	yghD	3109148	145	-	D
MG_294	3144427	3144445	hybO	3144283	162	-	S
MG_295	3147515	3147445	yghA	3147684	239	+	S
MG_296	3150037	3150037	metC	3150258	221	+	S
MG_297	3153321	3153264	yqhD	3153377	113	+	S
MG_298	3164038	3164112	parC	3163995	117	-	S
MG_299	3166577	3166644	mqsR	3166566	78	-	S
MG_300	3192893	3192947	sibD	3192887	60	-	S
MG_301	3202673	3202730	folB	3202611	119	-	S
MG_302	3208733	3208697	rpsU	3208803	106	+	S
MG_303	3213615	3213559	ileX	3213620	61	+	S
MG_304	3236386	3236333	alx	3236602	269	+	S
MG_305	3252304	3252362	yhaJ	3252236	126	-	S
MG_306	3316301	3316379	metY	3316311	68	-	S
MG_307	3320656	3320672	secG	3320527	145	-	S
MG_308	3331532	3331600	rplU	3331473	127	-	S
MG_309	3338196	3338173	yrbG	3338297	124	+	M
MG_310	3340249	3340188	kdsC	3340295	107	+	S
MG_311	3382628	3382639	argR	3382725	86	+	S
MG_312	3387485	3387439	aaeR	3387542	103	+	S
MG_313	3408269	3408208	dusB	3408302	94	+	S
MG_314	3426961	3427022	rrsD	3426784	238	-	S
MG_315	3431676	3431612	def	3431712	100	+	S
MG_316	3436704	3436755	arfA	3436671	84	-	S
MG_317	3451463	3451524	rpsJ	3451292	232	-	S
MG_318	3453572	3453493	gspC	3453600	107	+	D
MG_319	3469619	3469665	tufA	3469351	314	-	S
MG_320	3483973	3483915	crp	3484142	227	+	S
MG_321	3490477	3490477	ppiA	3490319	158	-	S
MG_322	3492014	3491949	nirB	3492033	84	+	S
MG_323	3517198	3517249	aroK	3517086	163	-	S
MG_324	3524358	3524281	yrfF	3524491	210	+	S
MG_325	3538089	3538019	feoA	3538185	166	+	S
MG_326	3551038	3550986	malT	3551107	121	+	S
MG_327	3559881	3559934	glpD	3560036	102	+	S
MG_328	3576773	3576832	gntR	3576749	83	-	S
MG_329	3579033	3579074	yhhY	3579161	87	+	S
MG_330	3597783	3597845	livJ	3597681	164	-	M
MG_331	3599032	3599086	rpoH	3598806	280	-	S
MG_332	3603724	3603661	yhhN	3603774	113	+	S
MG_333	3607131	3607082	yhhQ	3607240	158	+	S
MG_334	3638007	3637946	uspA	3638134	188	+	S
MG_335	3646085	3646065	dinQ	3645856	209	-	S
MG_336	3654868	3654923	hdeD	3655018	95	+	M
MG_337	3672781	3672720	yhjE	3672809	89	+	S
MG_338	3698161	3698099	rdlD	3698159	60	+	S
MG_339	3705901	3705953	dppA	3705728	225	-	M
MG_340	3706726	3706777	proK	3706715	62	-	S
MG_341	3717924	3717852	cspA	3718072	220	+	S
MG_342	3723382	3723437	glyQ	3723341	96	-	S
MG_343	3735266	3735317	bax	3735200	117	-	S
MG_344	3774450	3774503	yibT	3774403	100	-	S
MG_345	3783246	3783278	yibN	3783038	240	-	S
MG_346	3791956	3791902	hldD	3792010	108	+	S
MG_347	3806276	3806219	waaA	3806563	344	+	S
MG_348	3819405	3819351	gmk	3819451	100	+	S
MG_349	3851053	3851106	ivbL	3851011	95	-	S
MG_350	3878175	3878233	gyrB	3878142	91	-	S
MG_351	3913237	3913306	glmU	3913223	83	-	S
MG_352	3939652	3939596	rrsC	3939831	235	+	S
MG_353	3948317	3948253	ilvL	3948345	92	+	S
MG_354	3965833	3965763	wecA	3965939	176	+	S
MG_355	3980380	3980327	argX	3980398	71	+	S
MG_356	3984461	3984395	glmZ	3984455	60	+	S
MG_357	3989007	3988962	cyaA	3989176	214	+	S
MG_358	3992504	3992455	yifL	3992545	90	+	S
MG_359	3995931	3995870	uvrD	3996006	136	+	S
MG_360	3999154	3999157	corA	3999449	292	+	S
MG_361	4002847	4002777	pldA	4002885	108	+	S
MG_362	4014396	4014354	udp	4014454	100	+	M
MG_363	4019917	4019872	tatA	4019968	96	+	S
MG_364	4022951	4022933	ubiD	4023011	78	+	S
MG_365	4029139	4029096	fadB	4028994	102	-	S
MG_366	4033372	4033319	rrsA	4033554	235	+	S
MG_367	4040411	4040354	rdoA	4040438	84	+	S
MG_368	4047928	4047862	spf	4047922	60	+	S
MG_369	4056400	4056343	typA	4056430	87	+	S
MG_370	4079385	4079444	fdhE	4079251	193	-	S
MG_371	4103800	4103748	cpxP	4103843	95	+	S
MG_372	4105486	4105485	pfkA	4105575	90	+	S
MG_373	4109588	4109652	tpiA	4109530	122	-	M
MG_374	4118513	4118489	menA	4118372	117	-	S
MG_375	4126547	4126599	metB	4126695	96	+	S
MG_376	4130567	4130509	metF	4130639	130	+	S
MG_377	4156480	4156477	oxyS	4156417	60	-	S
MG_378	4164492	4164447	rrsB	4164682	235	+	S
MG_379	4173395	4173344	thrU	4173411	67	+	S
MG_380	4205981	4205934	rrsE	4206170	236	+	S
MG_381	4212255	4212239	yjaB	4212146	93	-	S
MG_382	4221798	4221746	metH	4221851	105	+	S
MG_383	4231565	4231622	lysC	4231256	366	-	S
MG_384	4238317	4238263	psiE	4238348	85	+	S
MG_385	4255108	4255050	lexA	4255138	88	+	S
MG_386	4258055	4258122	yjbL	4258344	222	+	S
MG_387	4259598	4259621	dusA	4259737	116	+	M
MG_388	4265118	4265045	tyrB	4265137	92	+	S
MG_389	4272102	4272055	ssb	4272148	93	+	S
MG_390	4295175	4295234	yjcO	4295148	86	-	S
MG_391	4324997	4324919	yjdM	4324757	162	-	M
MG_392	4328345	4328283	proP	4328525	242	+	S
MG_393	4350374	4350353	yjdK	4350607	254	+	S
MG_394	4360646	4360710	pheU	4360649	61	-	S
MG_395	4364926	4364926	dcuA	4364796	130	-	S
MG_396	4366497	4366515	aspA	4366350	165	-	M
MG_397	4380431	4380495	frdA	4380341	154	-	S
MG_398	4390261	4390276	glyV	4390383	107	+	S
MG_399	4398245	4398183	hfq	4398311	128	+	S
MG_400	4402670	4402627	purA	4402710	83	+	S
MG_401	4412151	4412210	aidB	4412298	88	+	S
MG_402	4423041	4422988	rpsF	4423141	153	+	S
MG_403	4434685	4434712	cpdB	4434588	124	-	M
MG_404	4439335	4439404	ytfL	4439238	166	-	S
MG_405	4453799	4453723	mpl	4453808	85	+	S
MG_406	4465387	4465326	mgtL	4465454	128	+	S
MG_407	4477617	4477627	yjgN	4477753	126	+	S
MG_408	4481949	4482002	valS	4481860	142	-	S
MG_409	4484154	4484085	lptF	4484241	156	+	S
MG_410	4494400	4494349	leuX	4494428	79	+	S
MG_411	4502038	4501968	yjhB	4502081	113	+	D
MG_412	4516351	4516405	insA	4516550	145	+	D
MG_413	4538702	4538772	fimB	4538980	208	+	D
MG_414	4539900	4539834	fimE	4540060	226	+	D
MG_415	4540712	4540657	fimA	4541138	481	+	D
MG_416	4552495	4552421	uxuR	4552599	178	+	S
MG_417	4603759	4603740	yjjZ	4603827	87	+	S
MG_418	4617587	4617530	deoB	4617626	96	+	S
MG_419	4630717	4630667	trpR	4630783	116	+	S
MG_420	4633494	4633440	creA	4633544	104	+	S
MG_421	4638693	4638764	arcA	4638329	435	-	S
eMS_1	141	88	thrL	190	102	+	S
eMS_2	28334	28283	dapB	28374	91	+	E
eMS_3	49755	49739	folA	49823	84	+	E
eMS_4	57221	57208	djlA	57364	156	+	S
eMS_5	63368	63418	rapA	63264	154	-	S
eMS_6	83733	83795	leuL	83708	87	-	S
eMS_7	89596	89536	mraZ	89634	98	+	S
eMS_8	106506	106448	lpxC	106557	109	+	S
eMS_9	117741	117765	ppdD	117549	216	-	S
eMS_10	121668	121710	aroP	121551	159	-	S
eMS_11	127711	127657	lpd	127912	255	+	E
eMS_12	131516	131459	acnB	131615	156	+	S
eMS_13	136937	137000	yacC	136917	83	-	S
eMS_14	141329	141300	hpt	141431	131	+	S
eMS_15	146746	146814	panD	146694	120	-	E
eMS_16	157131	157091	yadN	156883	208	-	E
eMS_17	159162	159211	pcnB	159126	85	-	S
eMS_18	160719	160717	dksA	160604	113	-	S
eMS_19	167363	167382	fhuA	167484	102	+	S
eMS_20	174938	174992	clcA	175107	115	+	S
eMS_21	179179	179243	mtn	179153	90	-	S
eMS_22	186044	186037	dapD	185947	90	-	S
eMS_23	189698	189652	tff	189712	60	+	S
eMS_24	208329	208351	accA	208621	270	+	E
eMS_25	218835	218897	proS	218775	122	-	S
eMS_26	223535	223533	rrsH	223771	238	+	S
eMS_27	233984	234042	mltD	233955	87	-	S
eMS_28	236919	236853	aspV	236931	78	+	S
eMS_29	240332	240259	ivy	240343	84	+	S
eMS_30	246532	246581	yafL	246712	131	+	S
eMS_31	255922	255854	gpt	255977	123	+	S
eMS_32	328636	328585	betT	328687	102	+	E
eMS_33	331256	331203	yahA	331595	392	+	E
eMS_34	411752	411813	araJ	411705	108	-	E
eMS_35	431408	431375	tsx	431237	138	-	E
eMS_36	432175	432141	nrdR	432226	85	+	S
eMS_37	450871	450937	cyoA	450834	103	-	E
eMS_38	453444	453513	bolA	453696	183	+	S
eMS_39	475549	475586	ffs	475672	86	+	S
eMS_40	480096	480078	tomB	479932	146	-	S
eMS_41	490521	490474	apt	490636	162	+	E
eMS_42	504027	504050	ushA	504138	88	+	E
eMS_43	506413	506368	chiX	506428	60	+	S
eMS_44	507324	507338	ybaQ	507442	104	+	S
eMS_45	552363	552425	purE	552323	102	-	E
eMS_46	563914	563866	argU	563946	80	+	S
eMS_47	594673	594736	cusC	594823	87	+	S
eMS_48	611897	611850	fes	612038	188	+	S
eMS_49	621427	621416	entS	621523	107	+	S
eMS_50	624005	623994	entC	624108	114	+	S
eMS_51	632787	632720	ybdL	632809	89	+	E
eMS_52	641124	641085	ybdR	641311	226	+	S
eMS_53	643273	643338	rnk	643190	148	-	S
eMS_54	656479	656413	cspE	656515	102	+	S
eMS_55	663219	663284	dacA	663186	98	-	S
eMS_56	664542	664496	rlpA	664413	83	-	S
eMS_57	701098	701148	nagC	700817	331	-	S
eMS_58	742020	741953	dtpD	741779	174	-	S
eMS_59	770499	770447	cydA	770681	234	+	S
eMS_60	773926	773872	ybgC	773975	103	+	E
eMS_61	779732	779677	lysT	779777	100	+	S
eMS_62	784822	784754	aroG	784856	102	+	S
eMS_63	786841	786915	gpmA	786818	97	-	S
eMS_64	791402	791364	galE	791278	86	-	S
eMS_65	793971	793914	acrZ	793996	82	+	S
eMS_66	808529	808465	bioB	808567	102	+	S
eMS_67	812711	812656	uvrB	812749	93	+	S
eMS_68	889099	889103	ybjM	889312	209	+	S
eMS_69	890086	890055	ybjC	890136	81	+	S
eMS_70	897180	897110	ybjO	897212	102	+	E
eMS_71	921892	921913	clpS	922136	223	+	S
eMS_72	925229	925290	serW	925194	96	-	S
eMS_73	932376	932301	ftsK	932447	146	+	S
eMS_74	948821	948806	ycaK	948891	85	+	E
eMS_75	956789	956758	serC	956876	118	+	S
eMS_76	960947	960880	rpsA	961218	338	+	S
eMS_77	969874	969805	ycaR	969896	91	+	S
eMS_78	989692	989697	pncB	989579	118	-	S
eMS_79	1005088	1005013	zapC	1005175	162	+	S
eMS_80	1019406	1019474	ompA	1019276	198	-	S
eMS_81	1029235	1029224	yccX	1029287	63	+	S
eMS_82	1030941	1031002	serT	1030935	67	-	E
eMS_83	1120256	1120303	bssS	1120178	125	-	S
eMS_84	1121862	1121926	pyrC	1121830	96	-	E
eMS_85	1143950	1144011	rne	1143590	421	-	S
eMS_86	1145890	1145924	yceD	1146017	93	+	S
eMS_87	1150765	1150738	acpP	1150838	100	+	S
eMS_88	1165166	1165155	ndh	1165308	153	+	S
eMS_89	1168257	1168182	bhsA	1168296	114	+	S
eMS_90	1173257	1173275	mfd	1173187	88	-	E
eMS_91	1174613	1174562	lolC	1174650	88	+	S
eMS_92	1194196	1194124	icd	1194346	222	+	S
eMS_93	1228019	1227971	ycgN	1228038	67	+	S
eMS_94	1233989	1234068	fadR	1234161	93	+	S
eMS_95	1236753	1236701	dadA	1236794	93	+	E
eMS_96	1242351	1242288	emtA	1242403	115	+	S
eMS_97	1257108	1257165	ychF	1257035	130	-	S
eMS_98	1261407	1261460	prs	1261098	362	-	S
eMS_99	1269080	1269019	rdlB	1269081	62	+	E
eMS_100	1272936	1272923	ychO	1273007	84	+	S
eMS_101	1276985	1276984	narK	1277180	196	+	S
eMS_102	1286899	1286948	tyrT	1286845	103	-	S
eMS_103	1288008	1288039	purU	1287847	192	-	S
eMS_104	1292163	1292241	hns	1292145	96	-	S
eMS_105	1309093	1309018	tonB	1309113	95	+	S
eMS_106	1311720	1311782	yciC	1311687	95	-	S
eMS_107	1321125	1321192	trpL	1321106	86	-	S
eMS_108	1327262	1327265	sohB	1327356	91	+	S
eMS_109	1328796	1328753	topA	1329072	319	+	S
eMS_110	1331751	1331752	cysB	1331879	127	+	S
eMS_111	1333104	1333054	ymiA	1333184	130	+	S
eMS_112	1338219	1338150	yciS	1338267	117	+	S
eMS_113	1339897	1339834	pyrF	1339945	111	+	E
eMS_114	1341487	1341453	osmB	1341352	101	-	E
eMS_115	1347152	1347213	rnb	1346936	277	-	S
eMS_116	1348141	1348216	yciW	1348131	85	-	E
eMS_117	1384715	1384656	tyrR	1384744	88	+	S
eMS_118	1397568	1397636	fnr	1397550	86	-	S
eMS_119	1480964	1480988	azoR	1480884	104	-	S
eMS_120	1485181	1485166	ydcF	1485259	93	+	E
eMS_121	1488781	1488851	cybB	1488926	75	+	S
eMS_122	1493139	1493097	ydcJ	1493312	215	+	E
eMS_123	1494795	1494740	opgD	1494880	140	+	E
eMS_124	1504771	1504718	ydcP	1504805	87	+	E
eMS_125	1554516	1554560	osmC	1554649	89	+	S
eMS_126	1582125	1582112	safA	1581983	129	-	E
eMS_127	1612810	1612744	yneJ	1612828	84	+	S
eMS_128	1617122	1617057	marR	1617144	87	+	S
eMS_129	1619212	1619228	ydeE	1619356	128	+	E
eMS_130	1620933	1620998	mgrR	1620938	60	-	S
eMS_131	1621973	1621963	ydeH	1621874	89	-	E
eMS_132	1653737	1653774	ynfA	1653697	77	-	S
eMS_133	1665310	1665324	ynfK	1665243	81	-	S
eMS_134	1676044	1676059	pntA	1675927	132	-	S
eMS_135	1680161	1680146	ydgC	1680054	92	-	S
eMS_136	1686563	1686515	manA	1686600	85	+	S
eMS_137	1700222	1700166	add	1700257	91	+	S
eMS_138	1717817	1717757	anmK	1717626	131	-	E
eMS_139	1724021	1723985	nemR	1724047	62	+	S
eMS_140	1732173	1732246	grxD	1732125	121	-	E
eMS_141	1735714	1735653	purR	1735868	215	+	S
eMS_142	1741400	1741339	mdtK	1741481	142	+	S
eMS_143	1744430	1744379	valV	1744459	80	+	E
eMS_144	1757625	1757565	sufE	1757314	251	-	E
eMS_145	1763168	1763231	ydiH	1763146	85	-	S
eMS_146	1785185	1785245	ppsA	1785136	109	-	E
eMS_147	1786354	1786282	aroH	1786459	177	+	S
eMS_148	1787603	1787567	ydiE	1787637	70	+	S
eMS_149	1804189	1804254	ydiY	1804107	147	-	S
eMS_150	1820446	1820367	osmE	1820280	87	-	E
eMS_151	1821507	1821456	cho	1821539	83	+	S
eMS_152	1840327	1840272	gdhA	1840395	123	+	S
eMS_153	1852923	1852970	ydjF	1852878	92	-	E
eMS_154	1860778	1860699	gapA	1860795	96	+	S
eMS_155	1868322	1868328	yeaI	1868409	81	+	S
eMS_156	1869965	1869901	yeaJ	1870065	164	+	E
eMS_157	1873624	1873612	yeaN	1873697	85	+	E
eMS_158	1875588	1875630	yeaP	1875739	109	+	S
eMS_159	1878832	1878851	leuE	1878783	68	-	S
eMS_160	1886074	1886145	rnd	1886015	130	-	E
eMS_161	1891283	1891323	yoaB	1891391	68	+	E
eMS_162	1899808	1899856	yoaE	1899609	247	-	S
eMS_163	1905653	1905593	cspC	1905459	134	-	S
eMS_164	1908166	1908121	yebQ	1908300	179	+	S
eMS_165	1914184	1914145	yebS	1914282	137	+	S
eMS_166	1920108	1920048	yebW	1920145	97	+	S
eMS_167	1923324	1923328	yobB	1923464	136	+	S
eMS_168	1927806	1927816	yebE	1927731	85	-	E
eMS_169	1928805	1928819	purT	1928905	86	+	S
eMS_170	1934404	1934460	zwf	1934338	122	-	E
eMS_171	1940641	1940598	znuC	1940686	88	+	S
eMS_172	1944089	1944074	yebB	1944275	201	+	S
eMS_173	1948658	1948600	yecD	1948856	256	+	S
eMS_174	1957963	1957965	argS	1958086	121	+	S
eMS_175	1984816	1984763	ftnB	1984949	186	+	S
eMS_176	1986018	1986085	azuC	1985983	102	-	S
eMS_177	1990212	1990264	glyW	1990141	123	-	S
eMS_178	1993425	1993490	uvrY	1993383	107	-	S
eMS_179	2027416	2027454	yedI	2027390	64	-	S
eMS_180	2033806	2033744	hchA	2033859	115	+	E
eMS_181	2039374	2039310	zinT	2039399	89	+	S
eMS_182	2042572	2042505	asnT	2042573	68	+	S
eMS_183	2051582	2051530	shiA	2051667	137	+	S
eMS_184	2054834	2054756	yeeN	2054882	126	+	S
eMS_185	2057860	2057809	asnU	2057875	66	+	S
eMS_186	2060267	2060216	asnV	2060284	68	+	S
eMS_187	2063891	2063958	cobU	2063788	170	-	E
eMS_188	2099333	2099408	gnd	2099292	116	-	E
eMS_189	2151661	2151610	sibB	2151668	58	+	S
eMS_190	2183866	2183789	rcnA	2183939	150	+	S
eMS_191	2192286	2192231	metG	2192322	91	+	S
eMS_192	2238629	2238648	mglB	2238370	278	-	E
eMS_193	2241822	2241850	yeiG	2241932	82	+	E
eMS_194	2244968	2245011	cirA	2244791	220	-	S
eMS_195	2247708	2247720	yeiE	2247640	80	-	E
eMS_196	2248819	2248768	nfo	2248862	94	+	S
eMS_197	2253309	2253334	rihB	2253208	126	-	E
eMS_198	2261604	2261675	setB	2261885	210	+	S
eMS_199	2264175	2264176	yeiQ	2264267	91	+	S
eMS_200	2268709	2268640	rtn	2268748	108	+	S
eMS_201	2270340	2270274	yejA	2270386	112	+	S
eMS_202	2278566	2278627	rsuA	2278505	122	-	S
eMS_203	2280459	2280402	rplY	2280539	137	+	S
eMS_204	2284226	2284169	proL	2284233	64	+	S
eMS_205	2301599	2301656	napF	2301519	137	-	S
eMS_206	2310853	2310912	ompC	2310771	141	-	S
eMS_207	2337516	2337501	ubiG	2337589	88	+	S
eMS_208	2362549	2362487	nudI	2362576	89	+	S
eMS_209	2363745	2363780	ais	2363642	138	-	S
eMS_210	2371580	2371648	pmrD	2371560	88	-	S
eMS_211	2379606	2379543	rbn	2379630	87	+	S
eMS_212	2403225	2403244	nuoA	2403094	150	-	E
eMS_213	2406858	2406797	yfbR	2406884	87	+	S
eMS_214	2429950	2429957	dedD	2429706	251	-	E
eMS_215	2432019	2432097	accD	2431948	149	-	S
eMS_216	2438262	2438323	yfcJ	2438142	181	-	S
eMS_217	2464306	2464270	argW	2464331	61	+	S
eMS_218	2481665	2481593	evgA	2481777	184	+	E
eMS_219	2507569	2507543	glk	2507448	95	-	E
eMS_220	2516300	2516346	yfeC	2516489	143	+	S
eMS_221	2518883	2518886	valU	2518953	67	+	S
eMS_222	2520548	2520587	xapR	2520499	88	-	E
eMS_223	2531573	2531563	ptsH	2531786	223	+	S
eMS_224	2550216	2550203	amiA	2550374	171	+	S
eMS_225	2585488	2585437	acrD	2585617	180	+	S
eMS_226	2589570	2589522	dapE	2589629	107	+	E
eMS_227	2595799	2595863	purC	2595640	223	-	E
eMS_228	2597812	2597768	gcvR	2597928	160	+	S
eMS_229	2618938	2618991	upp	2618894	97	-	S
eMS_230	2627278	2627214	yfgG	2627312	98	+	S
eMS_231	2632178	2632159	xseA	2632254	95	+	S
eMS_232	2638670	2638724	hisS	2638597	127	-	S
eMS_233	2640992	2641016	rodZ	2640866	150	-	S
eMS_234	2660217	2660281	iscR	2660153	128	-	E
eMS_235	2683599	2683656	glyA	2683529	127	-	S
eMS_236	2685456	2685523	glnB	2685430	93	-	S
eMS_237	2696620	2696669	yfhH	2696781	112	+	S
eMS_238	2698528	2698480	ohsC	2698542	62	+	S
eMS_239	2702235	2702305	rnc	2702085	220	-	S
eMS_240	2708219	2708169	rpoE	2708034	135	-	S
eMS_241	2710812	2710838	srmB	2710918	80	+	E
eMS_242	2714539	2714605	grcA	2714471	134	-	S
eMS_243	2720691	2720629	pssA	2720749	120	+	S
eMS_244	2723834	2723891	kgtP	2723768	123	-	S
eMS_245	2729401	2729414	rrsG	2729179	235	-	S
eMS_246	2732321	2732377	ryfD	2732317	60	-	S
eMS_247	2739217	2739277	yfiL	2739382	105	+	S
eMS_248	2744278	2744336	rpsP	2744207	129	-	S
eMS_249	2745870	2745892	ypjD	2745984	92	+	S
eMS_250	2748786	2748725	nadK	2748853	128	+	S
eMS_251	2753606	2753548	ssrA	2753615	67	+	S
eMS_252	2797106	2797049	alaE	2797186	137	+	E
eMS_253	2798683	2798618	nrdH	2798745	127	+	S
eMS_254	2802740	2802717	proV	2802837	120	+	S
eMS_255	2807600	2807557	ygaZ	2807639	82	+	S
eMS_256	2808765	2808709	mprA	2808792	83	+	S
eMS_257	2816725	2816779	serV	2816667	112	-	S
eMS_258	2821848	2821901	recA	2821791	110	-	E
eMS_259	2837328	2837391	ascF	2837546	155	+	S
eMS_260	2866133	2866200	rpoS	2865573	627	-	S
eMS_261	2889982	2890046	cysJ	2889920	126	-	E
eMS_262	2922559	2922606	csrB	2922546	60	-	S
eMS_263	2940718	2940658	gcvB	2940718	60	+	S
eMS_264	2945384	2945344	metZ	2945409	65	+	S
eMS_265	2947125	2947118	argA	2947264	146	+	E
eMS_266	2968412	2968354	ygdQ	2968442	88	+	S
eMS_267	2974590	2974531	galR	2974621	90	+	S
eMS_268	2997088	2997146	glyU	2997079	67	-	S
eMS_269	3037789	3037784	fldB	3037877	93	+	S
eMS_270	3053979	3053936	ssrS	3054005	69	+	S
eMS_271	3070866	3070939	pgk	3070644	295	-	E
eMS_272	3071831	3071905	epd	3071713	192	-	S
eMS_273	3084579	3084539	metK	3084728	189	+	S
eMS_274	3086165	3086217	galP	3086306	89	+	S
eMS_275	3108327	3108327	pheV	3108388	61	+	S
eMS_276	3144416	3144445	hybO	3144283	162	-	S
eMS_277	3147520	3147445	yghA	3147684	239	+	S
eMS_278	3150033	3150037	metC	3150258	221	+	S
eMS_279	3153311	3153264	yqhD	3153377	113	+	S
eMS_280	3159201	3159264	ygiQ	3159168	96	-	E
eMS_281	3164038	3164112	parC	3163995	117	-	S
eMS_282	3166583	3166644	mqsR	3166566	78	-	S
eMS_283	3192895	3192947	sibD	3192887	60	-	S
eMS_284	3202672	3202730	folB	3202611	119	-	S
eMS_285	3208707	3208697	rpsU	3208803	106	+	S
eMS_286	3210608	3210599	rpoD	3211069	470	+	E
eMS_287	3213612	3213559	ileX	3213620	61	+	S
eMS_288	3214633	3214620	yqjH	3214513	107	-	E
eMS_289	3236397	3236333	alx	3236602	269	+	S
eMS_290	3250273	3250225	yhaH	3250326	101	+	E
eMS_291	3252290	3252362	yhaJ	3252236	126	-	S
eMS_292	3299371	3299399	yhbU	3299507	108	+	E
eMS_293	3303880	3303942	mtr	3303839	103	-	E
eMS_294	3316308	3316379	metY	3316311	68	-	S
eMS_295	3320632	3320672	secG	3320527	145	-	S
eMS_296	3325775	3325842	rlmE	3325686	156	-	E
eMS_297	3331528	3331600	rplU	3331473	127	-	S
eMS_298	3340248	3340188	kdsC	3340295	107	+	S
eMS_299	3352105	3352180	gltB	3352747	567	+	E
eMS_300	3371674	3371702	nanA	3371598	104	-	E
eMS_301	3376797	3376754	rplM	3376673	81	-	E
eMS_302	3380195	3380135	degS	3380222	87	+	E
eMS_303	3382633	3382639	argR	3382725	86	+	S
eMS_304	3387469	3387439	aaeR	3387542	103	+	S
eMS_305	3399160	3399211	mreB	3399109	102	-	E
eMS_306	3401414	3401408	acuI	3401506	98	+	E
eMS_307	3408259	3408208	dusB	3408302	94	+	S
eMS_308	3427033	3427022	rrsD	3426784	238	-	S
eMS_309	3431683	3431612	def	3431712	100	+	S
eMS_310	3436697	3436755	arfA	3436671	84	-	S
eMS_311	3440572	3440647	rpsM	3440493	154	-	E
eMS_312	3451464	3451524	rpsJ	3451292	232	-	S
eMS_313	3469667	3469665	tufA	3469351	314	-	S
eMS_314	3483972	3483915	crp	3484142	227	+	S
eMS_315	3490478	3490477	ppiA	3490319	158	-	S
eMS_316	3491978	3491949	nirB	3492033	84	+	S
eMS_317	3511721	3511779	trpS	3511660	119	-	E
eMS_318	3517189	3517249	aroK	3517086	163	-	S
eMS_319	3524301	3524281	yrfF	3524491	210	+	S
eMS_320	3538078	3538019	feoA	3538185	166	+	S
eMS_321	3551034	3550986	malT	3551107	121	+	S
eMS_322	3559931	3559934	glpD	3560036	102	+	S
eMS_323	3576780	3576832	gntR	3576749	83	-	S
eMS_324	3579036	3579074	yhhY	3579161	87	+	S
eMS_325	3590455	3590509	ugpB	3590348	161	-	E
eMS_326	3599025	3599086	rpoH	3598806	280	-	S
eMS_327	3603718	3603661	yhhN	3603774	113	+	S
eMS_328	3607131	3607082	yhhQ	3607240	158	+	S
eMS_329	3635630	3635583	yhiN	3635433	150	-	E
eMS_330	3637997	3637946	uspA	3638134	188	+	S
eMS_331	3646085	3646065	dinQ	3645856	209	-	S
eMS_332	3651867	3651899	slp	3651984	85	+	E
eMS_333	3672777	3672720	yhjE	3672809	89	+	S
eMS_334	3698163	3698099	rdlD	3698159	60	+	S
eMS_335	3706735	3706777	proK	3706715	62	-	S
eMS_336	3711009	3711066	yhjY	3710957	109	-	E
eMS_337	3717926	3717852	cspA	3718072	220	+	S
eMS_338	3723375	3723437	glyQ	3723341	96	-	S
eMS_339	3735271	3735317	bax	3735200	117	-	S
eMS_340	3749989	3749938	yiaU	3750015	77	+	E
eMS_341	3774447	3774503	yibT	3774403	100	-	S
eMS_342	3783246	3783278	yibN	3783038	240	-	S
eMS_343	3791965	3791902	hldD	3792010	108	+	S
eMS_344	3806275	3806219	waaA	3806563	344	+	S
eMS_345	3819411	3819351	gmk	3819451	100	+	S
eMS_346	3826946	3826882	xanP	3826968	86	+	E
eMS_347	3851051	3851106	ivbL	3851011	95	-	S
eMS_348	3878176	3878233	gyrB	3878142	91	-	S
eMS_349	3913235	3913306	glmU	3913223	83	-	S
eMS_350	3920553	3920608	atpI	3920463	145	-	E
eMS_351	3939565	3939596	rrsC	3939831	235	+	S
eMS_352	3948331	3948253	ilvL	3948345	92	+	S
eMS_353	3955945	3955875	ilvC	3955993	118	+	E
eMS_354	3965836	3965763	wecA	3965939	176	+	S
eMS_355	3980380	3980327	argX	3980398	71	+	S
eMS_356	3984454	3984395	glmZ	3984455	60	+	S
eMS_357	3989017	3988962	cyaA	3989176	214	+	S
eMS_358	3992487	3992455	yifL	3992545	90	+	S
eMS_359	3995925	3995870	uvrD	3996006	136	+	S
eMS_360	3999225	3999157	corA	3999449	292	+	S
eMS_361	4002836	4002777	pldA	4002885	108	+	S
eMS_362	4019926	4019872	tatA	4019968	96	+	S
eMS_363	4022941	4022933	ubiD	4023011	78	+	S
eMS_364	4029144	4029096	fadB	4028994	102	-	S
eMS_365	4033320	4033319	rrsA	4033554	235	+	S
eMS_366	4040419	4040354	rdoA	4040438	84	+	S
eMS_367	4047934	4047862	spf	4047922	60	+	S
eMS_368	4056402	4056343	typA	4056430	87	+	S
eMS_369	4079375	4079444	fdhE	4079251	193	-	S
eMS_370	4098785	4098722	sodA	4098833	111	+	E
eMS_371	4100808	4100747	yiiM	4100845	98	+	E
eMS_372	4103798	4103748	cpxP	4103843	95	+	S
eMS_373	4105457	4105485	pfkA	4105575	90	+	S
eMS_374	4118426	4118489	menA	4118372	117	-	S
eMS_375	4126526	4126599	metB	4126695	96	+	S
eMS_376	4130571	4130509	metF	4130639	130	+	S
eMS_377	4156428	4156477	oxyS	4156417	60	-	S
eMS_378	4164452	4164447	rrsB	4164682	235	+	S
eMS_379	4173387	4173344	thrU	4173411	67	+	S
eMS_380	4205961	4205934	rrsE	4206170	236	+	S
eMS_381	4212253	4212239	yjaB	4212146	93	-	S
eMS_382	4213435	4213365	aceB	4213501	136	+	E
eMS_383	4221796	4221746	metH	4221851	105	+	S
eMS_384	4231568	4231622	lysC	4231256	366	-	S
eMS_385	4238332	4238263	psiE	4238348	85	+	S
eMS_386	4255098	4255050	lexA	4255138	88	+	S
eMS_387	4258085	4258122	yjbL	4258344	222	+	S
eMS_388	4265093	4265045	tyrB	4265137	92	+	S
eMS_389	4272025	4272055	ssb	4272148	93	+	S
eMS_390	4276337	4276281	yjcD	4276502	221	+	E
eMS_391	4295165	4295234	yjcO	4295148	86	-	S
eMS_392	4328360	4328283	proP	4328525	242	+	S
eMS_393	4350360	4350353	yjdK	4350607	254	+	S
eMS_394	4360656	4360710	pheU	4360649	61	-	S
eMS_395	4364922	4364926	dcuA	4364796	130	-	S
eMS_396	4380509	4380495	frdA	4380341	154	-	S
eMS_397	4390269	4390276	glyV	4390383	107	+	S
eMS_398	4398236	4398183	hfq	4398311	128	+	S
eMS_399	4402691	4402627	purA	4402710	83	+	S
eMS_400	4412147	4412210	aidB	4412298	88	+	S
eMS_401	4423043	4422988	rpsF	4423141	153	+	S
eMS_402	4439335	4439404	ytfL	4439238	166	-	S
eMS_403	4453765	4453723	mpl	4453808	85	+	S
eMS_404	4465391	4465326	mgtL	4465454	128	+	S
eMS_405	4476462	4476427	argI	4476334	93	-	E
eMS_406	4477612	4477627	yjgN	4477753	126	+	S
eMS_407	4481936	4482002	valS	4481860	142	-	S
eMS_408	4484101	4484085	lptF	4484241	156	+	S
eMS_409	4494400	4494349	leuX	4494428	79	+	S
eMS_410	4552489	4552421	uxuR	4552599	178	+	S
eMS_411	4597528	4597577	opgB	4597464	113	-	E
eMS_412	4603750	4603740	yjjZ	4603827	87	+	S
eMS_413	4605805	4605808	rsmC	4605723	85	-	E
eMS_414	4614709	4614642	deoC	4615346	704	+	E
eMS_415	4617593	4617530	deoB	4617626	96	+	S
eMS_416	4630708	4630667	trpR	4630783	116	+	S
eMS_417	4633487	4633440	creA	4633544	104	+	S
eMS_418	4638549	4638595	arcA	4638329	266	-	S
