# Supplementary material for: Adaptive laboratory evolution of a genome-reduced Escherichia coli
Source: Nat Commun. 2019 Feb 25;10:935. doi: 10.1038/s41467-019-08888-6 (PMC6389913; doi:10.1038/s41467-019-08888-6)
Supplement: Supplementary file 9 — Supplementary Data 6 [file 41467_2019_8888_MOESM9_ESM.xlsx]

## Sheet: Sheet1
Supplementary Data 6. Expression level of revealed by RNA-Seq. Statistical significance was tested by Welch's t-test. RPKM; reads per kilobase per million mapped reads
GI	Expression Level (RPKM)
	MG1655_1	MG1655_2	eMG1655_1	eMG1655_2	eMS57_1	eMS57_2	p-value (eMS57/MG1655)
thrL	687.912	709.915	0	57.2765	810.852	719.533	0.374429
thrA	540.974	532.767	1486.73	1392.96	670.124	647.257	0.0377212
thrB	222.609	247.442	950.957	911.926	176.521	204.838	0.144851
thrC	233.462	242.266	1285.71	1232.81	121.621	115.987	0.00408459
yaaX	53.5247	45.891	227.01	198.195	29.578	24.7488	0.0526729
yaaA	63.0004	57.8544	108.003	122.325	95.0828	82.7325	0.0980561
yaaJ	18.2892	18.2399	12.6977	18.8692	8.63435	10.6078	0.072206
talB	1291.67	1346.54	2177.82	2398.74	1485.49	1537.2	0.0366344
mog	19.7749	21.2136	103.685	75.7704	72.2692	69.8132	0.00250648
yaaH	14.0763	21.9791	43.4316	33.8118	35.1107	32.7783	0.132076
yaaW	5.72354	5.11476	7.0319	5.67265	4.05465	5.32385	0.442889
yaaI	5.51923	1.87324	0	0.666711	2.24603	2.01074	0.54751
dnaK	968.512	868.182	256.545	166.349	1224.06	1229.65	0.101734
dnaJ	69.8266	69.7142	55.3847	43.2124	200.936	198.739	0.00525808
rpsT	1515.56	1803.77	6541.32	7531.87	3103.47	2784.61	0.0275189
yaaY	100.679	122.392	40.3933	87.5401	47.4669	39.0338	0.0689161
ribF	347.461	337.784	235.024	268.585	380.547	364.311	0.112909
ileS	361.989	403.954	470.361	456.836	653.404	611.408	0.0138692
lspA	91.1256	116.184	193.2	210.014	240.843	222.49	0.0185173
fkpB	267.302	355.684	484.013	422.428	430.651	409.867	0.231365
ispH	251.716	263.388	283.583	296.991	261.66	246.377	0.7506
rihC	5.88965	8.89367	35.7974	32.7563	11.5222	10.4254	0.223819
dapB	43.5634	43.1089	117.797	95.5903	103.83	113.212	0.0452694
carA	45.8749	37.3849	225.351	166.382	92.5802	72.4429	0.114578
carB	34.9981	42.2672	144.623	115.566	80.7541	73.9427	0.0163457
caiF	11.7654	11.6468	51.3187	34.775	6.01078	5.66974	0.00910593
caiE	2.39213	2.32822	5.25905	8.68078	2.1864	3.41761	0.603577
caiD	0.112885	0.143675	1.21672	1.37414	0.375857	0.9596	0.315052
caiC	11.6127	10.6611	20.3083	30.5812	3.73272	3.54485	0.0337904
caiB	11.0677	11.7886	11.385	11.9712	6.44665	6.48189	0.0456735
caiA	10.857	10.7592	38.4878	33.3093	8.83027	8.25291	0.073582
caiT	1.62251	0.991231	6.7859	5.16866	2.01685	2.04917	0.26031
fixA	0.91703	0.583577	1.55048	3.50218	1.01777	0.696017	0.690697
fixB	0.292394	0.744291	0	1.71986	0.540857	1.06524	0.498842
fixC	0.973072	0.762144	1.11461	4.40589	1.24612	2.27247	0.323535
fixX	0.684249	0.290294	0	0	0.506278	0	0.545285
yaaU	0.435918	1.01717	4.66682	2.22988	1.04825	1.32343	0.333145
kefF	6.54732	8.91452	12.6071	21.3574	4.56273	4.99247	0.23368
kefC	14.9449	17.6478	23.2283	26.3786	5.50893	5.37259	0.0781904
folA	45.1765	48.9572	138.968	181.137	79.2057	74.1428	0.0142721
apaH	95.2971	103.769	64.3798	107.943	106.832	122.466	0.266664
apaG	660.124	653.171	406.064	362.167	362.046	347.271	0.00428675
rsmA	589.304	671.169	561.354	523.94	422.45	453.244	0.100758
pdxA	107.844	168.568	175.57	161.738	269.901	269.538	0.144431
surA	832.8	869.034	726.728	647.875	669.165	672.288	0.0620597
lptD	1029.71	961.093	594.31	589.339	949.188	967.909	0.470378
djlA	67.4838	61.7686	76.7649	90.9987	78.6664	82.2175	0.0591185
yabP	143.824	110.941	181.416	170.288	109.641	121.053	0.595844
rluA	82.3136	92.5754	138.379	110.871	44.3853	46.6796	0.0659814
rapA	66.7039	74.4109	131.015	94.6503	52.8797	48.5068	0.0698801
polB	56.132	52.6242	22.9733	26.7492	42.5488	42.0012	0.0852367
araD	3.85094	3.16213	3.77863	1.16387	2.48167	2.41369	0.197258
araA	2.02609	2.32917	2.38607	5.56923	2.75643	2.93668	0.0859456
araB	1.81507	2.9063	2.24888	1.58741	2.40435	2.06198	0.855545
araC	28.9866	31.7725	39.1674	32.8691	23.1264	21.1707	0.0496339
yabI	28.9507	33.4707	64.6935	69.887	43.6522	39.6395	0.0760932
thiQ	16.9619	21.9035	68.4076	40.9469	38.4749	40.8958	0.0399945
thiP	6.88355	12.2811	43.7802	43.4107	48.1576	47.4688	0.0417705
thiB	87.6147	82.7965	68.5181	68.3277	141.373	133.34	0.0154895
sgrR	22.8486	23.5851	10.2506	12.3921	26.0908	23.6687	0.387952
sgrT	306.087	353.305	28.9799	0	37.9525	22.3921	0.0326346
sgrS	NA	NA	NA	NA	NA	NA	NA
setA	6.77997	9.96472	53.3327	69.3939	28.1283	29.2093	0.031682
leuD	3104.65	2857.35	1798.26	1778.29	813.992	931.408	0.0146278
leuC	2305.07	2535.25	779.883	700.775	794.971	1008.22	0.010707
leuB	3336.9	3149.49	977.138	831.566	681.72	814.033	0.00345991
leuA	1597.96	1603.55	787.975	748.046	418.279	476.134	0.0150274
leuL	709.324	648.098	0	6.20731	149.357	138.463	0.0312992
leuO	20.2195	17.6925	26.5649	58.2896	16.7226	19.006	0.587716
ilvI	66.9562	67.7041	188.218	167.802	245.652	258.467	0.0216384
ilvH	263.624	272.477	336.273	318.863	440.751	453.355	0.00311176
cra	103.453	110.274	150.825	172.22	251.472	244.197	0.00127666
mraZ	454.17	389.306	581.824	543.566	446.327	476.672	0.420261
rsmH	189.276	199.346	301.774	318.747	277.676	268.439	0.00764447
ftsL	136.869	106.373	140.446	164.519	132.044	145.674	0.448897
ftsI	718.358	790.852	833.616	942.389	333.354	369.629	0.0251545
murE	119.679	125.886	214.18	227.011	199.276	200.187	0.0227943
murF	223.609	218.81	400.937	368.965	332.878	333.191	0.0132665
mraY	50.4037	60.8391	163.143	111.697	196.515	195.217	0.0216888
murD	55.909	63.4077	117.636	112.764	191.772	186.845	0.00253336
ftsW	88.8895	106.174	348.161	338.553	188.333	192.133	0.049326
murG	142.291	146.244	228.787	231.336	258.559	276.089	0.0363924
murC	112.566	138.79	345.182	345.938	309.861	297.512	0.0204446
ddlB	295.885	276.25	461.815	425.11	314.615	303.13	0.212513
ftsQ	259.639	253.51	812.197	849.371	246.105	253.945	0.32511
ftsA	172.777	140.114	282.434	256.977	255.17	302.947	0.0635586
ftsZ	501.776	454.643	753.573	789.662	906.478	966.261	0.00828069
lpxC	2409.77	2400.8	1457.69	1310.97	2473.84	2414.38	0.41247
secM	960.528	845.609	548.077	625.305	449.6	493.652	0.0555887
secA	413.964	399.056	601.245	555.503	403.412	398.058	0.577738
mutT	19.6198	12.4856	83.3731	69.9277	19.8907	20.1604	0.465585
yacG	131.44	153.765	220.972	208.65	144.017	135.167	0.835667
zapD	NA	NA	NA	NA	NA	NA	NA
coaE	155.501	140.973	91.2448	99.5718	120.823	122.49	0.165832
guaC	27.2893	27.3306	161.222	184.667	45.8776	42.3754	0.0660192
hofC	9.67865	10.804	6.75717	15.4873	15.1443	13.8731	0.0384939
hofB	26.7383	28.1362	21.39	34.288	23.7561	21.221	0.106562
ppdD	13.1968	13.4812	4.87928	4.286	5.5888	8.6456	0.150708
nadC	183.337	191.388	187.203	155.245	245.709	250.565	0.0120193
ampD	88.3627	84.2069	193.606	202.024	64.0657	71.1781	0.0667525
ampE	20.8894	21.6188	57.3244	90.6376	43.441	36.3861	0.115827
aroP	755.089	818.03	531.589	448.851	897.842	825.255	0.261317
pdhR	469.901	461.984	1025.09	799.465	457.9	465.029	0.489841
aceE	1198.23	1276.95	856.091	840.563	1926.82	1909.79	0.0294909
aceF	530.411	661.547	736.577	666.273	1184.21	1224.44	0.0497586
lpd	1687.44	1585.93	1973.24	1632.61	2354.33	2395.9	0.0221998
yacH	6.66526	6.3452	2.32121	5.24307	3.66867	3.55355	0.0194581
acnB	583.931	605.943	641.148	477.988	1795.45	1827.41	0.000562672
yacL	28.0732	20.1298	578.282	523.671	53.5378	59.5405	0.0271721
speD	519.272	407.763	698.007	703.405	326.521	324.671	0.244487
speE	425.294	398.171	655.483	603.258	306.109	335.066	0.0446088
yacC	1594.21	1400.09	549.62	711.513	458.961	432.138	0.0544375
cueO	6.86515	7.11958	58.2682	57.9729	14.6743	15.9019	0.0392021
gcd	212.299	215.584	198.987	169.622	234.191	236.633	0.0117016
hpt	139.395	163.192	516.013	744.184	165.771	157.541	0.539143
can	4022.57	3519.59	2619.83	2832.95	1478.37	1467.25	0.0692659
yadG	65.7753	55.4335	173.317	192.828	89.8812	100.505	0.0430545
yadH	15.7041	20.717	106.053	132.032	69.8444	61.5279	0.0189535
yadI	18.2324	26.5205	112.223	103.476	31.4129	32.4737	0.255763
yadE	50.9821	43.7869	63.5615	60.5894	24.62	28.2621	0.0633567
panD	308.626	348.429	1516.08	1956.04	458.62	438.07	0.0594693
yadD	20.8885	21.577	32.8311	29.3043	17.2474	20.71	0.411075
panC	263.237	317.396	730.162	717.513	486.847	442.118	0.041136
panB	112.088	153.338	300.735	306.7	277.481	278.212	0.0897838
yadC	12.6852	10.829	8.68346	6.32003	13.7353	14.1836	0.239125
yadK	4.46894	3.73266	2.80334	14.9256	11.9347	13.9067	0.0454698
yadL	3.17618	2.81218	8.67964	4.01017	10.2688	9.22353	0.0304861
yadM	3.75833	3.67957	0	2.36858	6.7381	6.49502	0.0154745
htrE	4.85316	3.54412	3.58903	8.73037	2.95805	2.85019	0.296292
yadV	NA	NA	NA	NA	NA	NA	NA
yadN	1.55968	0.902315	6.94776	1.38471	2.67521	2.41061	0.119464
folK	52.5423	60.8319	45.3264	78.1927	88.6522	81.6963	0.0364512
pcnB	204.36	223.488	439.348	407.538	398.657	345.022	0.0786388
gluQ	31.9988	33.059	54.4195	73.4029	30.3623	27.585	0.205178
dksA	933.193	866.393	1093.71	1226.92	359.485	400.555	0.0110951
sfsA	83.6321	84.8415	488.343	447.732	141.823	161.005	0.0892006
ligT	16.1399	16.4725	21.6122	17.2893	28.5593	29.0303	0.0010037
hrpB	17.1824	22.7308	48.2105	49.3366	55.4719	59.5658	0.0110527
mrcB	76.6312	86.4484	131.284	152.318	138.934	140.158	0.0504765
fhuA	NA	NA	NA	NA	NA	NA	NA
fhuC	NA	NA	NA	NA	NA	NA	NA
fhuD	NA	NA	NA	NA	NA	NA	NA
fhuB	NA	NA	NA	NA	NA	NA	NA
hemL	174.435	201.83	140.912	187.6	215.367	196.316	0.410983
clcA	82.003	90.5703	46.7409	39.3064	47.2955	45	0.0528472
erpA	287.962	299.703	454.607	478.206	488.007	494.04	0.00470051
yadS	13.1026	16.5045	37.5485	34.185	43.476	40.3531	0.00736727
btuF	47.9243	50.6648	89.8433	102.479	79.2282	74.4024	0.0205412
mtn	568.408	503.622	780.873	861.044	369.084	363.1	0.117418
dgt	45.9989	46.8363	30.3974	36.4649	53.1374	54.995	0.0430653
degP	66.3032	76.0188	151.336	144.768	57.3188	50.4899	0.114183
cdaR	2.86867	2.9209	9.91024	20.2863	5.91279	5.27528	0.0731455
yaeH	315.142	362.485	328.664	424.214	152.573	170.167	0.0569395
yaeI	90.2083	83.9073	37.9359	32.2162	67.6803	65.9154	0.0794168
dapD	549.138	615.165	1239.76	1293.8	1143.24	1142.26	0.037407
glnD	73.0278	74.8504	62.1638	54.044	87.7149	87.0373	0.0242862
map	464.123	488.49	808.978	937.421	420.256	408.624	0.0798463
tff	NA	NA	NA	NA	NA	NA	NA
rpsB	4359.03	4623.03	6108.18	6004.37	4535.72	4610.41	0.645424
tsf	633.758	735.249	2614.22	2419.7	1297.79	1201.21	0.0151341
pyrH	92.914	98.0629	410.988	372.669	212.779	219.536	0.00176824
frr	813.051	898.759	730.108	757.309	844.514	823.482	0.699357
dxr	95.9274	97.7549	128.63	115.496	160.759	183.254	0.0927414
ispU	177.948	182.454	709.096	795.525	393.196	394.821	0.00242232
cdsA	43.6591	47.9353	310.977	358.45	167.2	152.541	0.0280729
rseP	195.948	214.821	834.234	742.799	323.664	322.903	0.0505034
bamA	516.406	552.073	1060.89	1013.71	762.209	748.011	0.0282906
skp	1397.63	1426.75	2212.76	2287.93	1130.33	1034.83	0.0705491
lpxD	1041.23	1080.96	1698.53	1759.33	1002.56	976.375	0.112717
fabZ	935.569	1016.91	5168.63	5190.74	758.327	727.345	0.0782337
lpxA	451.745	558.632	1003.91	1081.78	673.991	631.278	0.186444
lpxB	263.203	310.63	305.878	354.149	245.782	228.05	0.254208
rnhB	127.225	180.945	358.026	363.642	210.485	182.823	0.331071
dnaE	120.854	136.355	422.705	381.653	168.846	169.518	0.119592
accA	125.697	148.502	814.631	785.584	285.188	273.013	0.0195199
ldcC	46.0996	42.7047	38.8429	50.1714	13.1866	14.3131	0.0211545
yaeR	104.136	84.5178	60.6907	83.0825	134.21	125.086	0.128004
tilS	24.0578	43.8505	48.0378	39.7024	149.408	140.306	0.0275677
rof	244.87	252.192	127.512	180.012	124.346	126.552	0.0110723
yaeP	54.1256	61.4699	167.716	275.391	63.4602	58.3138	0.569153
yaeQ	49.535	58.2985	104.654	79.1261	80.1466	75.918	0.0709639
arfB	NA	NA	NA	NA	NA	NA	NA
nlpE	174.471	167.01	106.932	111.273	143.329	135.463	0.0288136
yaeF	32.1426	33.9992	22.0248	27.4927	15.788	12.9232	0.0137535
proS	273.07	326.069	639.645	604.281	596.287	535.454	0.0232549
tsaA	NA	NA	NA	NA	NA	NA	NA
rcsF	170.36	185.45	267.42	299.353	230.933	196.829	0.247562
metQ	2114.57	1756.57	1242.59	1136.33	1523.96	1569.58	0.270388
metI	126.684	130.383	285.878	258.458	248.365	234.088	0.0298066
metN	114.196	106.478	121.859	139.719	146.092	131.546	0.10795
gmhB	31.9857	31.7647	244.896	251.736	115.572	113.394	0.00775139
rrsH	NA	NA	NA	NA	NA	NA	NA
ileV	NA	NA	NA	NA	NA	NA	NA
alaV	NA	NA	NA	NA	NA	NA	NA
rrlH	NA	NA	NA	NA	NA	NA	NA
rrfH	NA	NA	NA	NA	NA	NA	NA
aspU	NA	NA	NA	NA	NA	NA	NA
dkgB	8.42544	10.7235	73.4501	100.417	15.8721	13.0589	0.119462
yafC	44.0227	45.2307	42.3297	46.0359	19.9424	23.2753	0.0270487
yafD	618.902	603.308	265.053	348.563	549.044	538.101	0.0256639
yafE	210.452	239.659	113.795	116.835	210.934	197.337	0.366272
mltD	1012.31	1053.71	1008.76	1460.16	624.553	574.393	0.00639106
gloB	150.424	126.697	136.303	140.009	73.2662	76.9149	0.110936
yafS	75.0069	73.2107	36.3752	54.5265	39.2143	44.2257	0.0296908
rnhA	130.966	115.155	181.868	219.822	110.402	113.718	0.389573
dnaQ	170.659	167.807	138.813	192.185	119.025	115.443	0.00245333
aspV	NA	NA	NA	NA	NA	NA	NA
yafT	4.62828	3.87922	13.688	6.87069	6.89072	5.89469	0.0836064
ykfM	1.63683	0.624986	1.99237	10.1257	3.08829	3.18039	0.154937
yafU	3.99657	2.289	4.68793	3.02541	3.54849	2.66936	0.975991
yafF	13.413	8.985	39.4095	41.5412	2.08933	1.71459	0.146646
yafV	122.194	132.472	110.705	143.239	65.3917	68.6273	0.0370637
ivy	143.177	102.569	143.753	163.492	178.333	185.503	0.201923
fadE	9.67865	12.6935	25.3263	15.1298	68.0009	58.8703	0.0369017
gmhA	NA	NA	NA	NA	NA	NA	NA
yafJ	239.512	238.252	165.616	189.856	217.329	206.939	0.117849
yafK	1164.62	1092.66	846.637	1083.35	734.496	704.848	0.0305391
yafQ	1501.1	986.912	269.077	341.636	280.848	332.696	0.167334
dinJ	1087.94	931.107	615.574	524.518	275.2	322.816	0.0514728
yafL	10.5446	12.8243	18.4892	18.0012	6.37164	6.26035	0.132464
rayT	8.45149	7.71234	25.9248	31.4479	11.1497	11.8126	0.021307
lfhA	1.28003	1.85133	5.02454	7.40855	2.19555	2.26102	0.255508
lafU	3.72567	3.70459	3.79499	5.71467	4.52261	2.96914	0.974816
dinB	29.4213	31.3554	45.5076	37.5877	48.0948	51.5484	0.0213647
yafN	55.2016	41.2946	30.9021	48.6767	25.7566	34.4757	0.181379
yafO	70.4247	49.4285	63.5162	71.7341	24.7476	20.7601	0.164758
yafP	28.1244	22.779	11.6112	18.4781	13.2423	14.4895	0.129244
ykfJ	9.29816	9.04975	8.08498	2.60887	7.89147	6.9742	0.144163
prfH	1.11146	1.81879	3.81772	3.77271	2.81956	2.31384	0.139624
pepD	723.748	697.21	719.877	650.414	377.375	374.358	0.0234864
gpt	26.3483	23.8614	399.516	536.506	222.882	191.982	0.0524249
frsA	51.0691	52.94	81.6152	89.3553	113.017	106.637	0.0234124
crl	634.916	503.823	813.006	752.289	1525.27	1516.25	0.0428752
phoE	1.9496	1.69184	3.8489	5.11398	0.983533	1.2914	0.0798597
proB	109.171	135.254	230.855	285.916	219.686	207.933	0.0535075
proA	104.798	132.31	394.47	398.783	193.539	188.899	0.111102
thrW	NA	NA	NA	NA	NA	NA	NA
ykfN	2.53927	2.69322	0	0	1.40911	2.56971	0.473434
ykfI	2.02899	2.21349	5.19749	0	15.7632	21.4718	0.108769
betA	50.6254	62.0109	108.597	104.388	47.2735	47.8248	0.366087
betB	65.3989	85.6077	147.379	129.785	49.1026	55.8279	0.238527
betI	112.293	131.596	619.261	471.613	48.284	47.1711	0.08145
betT	24.0645	28.0917	127.535	78.3238	30.9659	28.195	0.302824
frmB	14.1014	19.5918	32.9673	33.6713	8.96024	9.01982	0.213963
frmA	20.1368	25.0885	26.7085	31.3805	20.8401	20.017	0.537887
frmR	2.57216	3.86896	7.79623	19.5665	14.5332	13.6302	0.00808968
yaiO	16.9476	20.9872	0	0	30.5017	36.1557	0.0636645
hemB	113.388	120.323	153.259	140.409	237.707	249.627	0.0073512
ddlA	163.991	174.372	226.202	271.991	84.4213	81.5174	0.0268045
iraP	221.402	147.195	613.742	780.052	127.819	144.842	0.411681
phoA	40.9127	32.0847	40.1851	56.2537	55.4211	60.8919	0.0715675
psiF	179.668	168.582	50.6472	36.1706	15.1747	11.4152	0.0115883
yaiC	NA	NA	NA	NA	NA	NA	NA
proC	21.1589	25.6677	61.9849	48.3366	74.1191	65.1744	0.0277315
yaiI	50.3319	77.1732	56.7761	72.3578	103.662	92.2989	0.20136
aroL	2148.56	2245.51	921.272	905.717	446.759	461.244	0.0154024
yaiA	2725.54	2373.59	1109.5	1078.67	388.243	414.81	0.0508321
aroM	241.751	254.607	155.511	172.047	64.8612	70.8162	0.00753509
yaiE	304.309	291.505	355.691	368.551	237.64	248.038	0.0240889
ykiA	72.2863	65.3429	30.0603	46.5821	61.3101	56.6104	0.160266
rdgC	34.8327	35.2885	145.758	128.199	57.1001	59.1962	0.0225911
mak	5.1186	4.21541	19.2004	11.2879	7.57454	6.33784	0.106703
araJ	27.806	31.0944	26.834	29.6222	35.2311	38.0613	0.0825174
sbcC	30.129	29.2892	43.0003	41.6996	43.2933	41.6767	0.0142038
sbcD	21.5786	22.6177	34.7795	39.5039	42.7034	40.0779	0.0227949
phoB	47.5233	37.0872	20.79	38.7417	30.9523	33.7157	0.291845
phoR	19.4932	21.401	16.7876	23.1265	15.0286	17.6186	0.135137
brnQ	380.559	374.756	94.5471	106.371	280.791	288.563	0.00383645
proY	70.7144	67.5016	111.712	78.2148	143.78	137.915	0.00664784
malZ	19.0019	19.6852	28.8482	26.7786	188.455	197.417	0.015828
acpH	79.9912	72.8244	50.5282	31.5485	44.0734	39.7549	0.0249898
queA	59.0238	57.9583	197.116	145.472	169.115	156.223	0.0381048
tgt	142.064	136.97	427.3	379.414	289.202	270.537	0.0305311
yajC	533.969	468.845	1430.92	1688.22	468.865	482.593	0.572898
secD	209.674	273.574	524.226	504.092	337.179	315.345	0.202329
secF	90.2212	118.335	693.148	755.05	332.334	345.182	0.0159683
yajD	133.647	142.956	468.551	506.672	332.048	326.077	0.0020051
tsx	82.0678	79.906	461.42	511.356	302.169	286.404	0.0211377
yajI	36.3996	28.1412	19.0382	4.5003	56.257	55.1626	0.106046
nrdR	24.6582	27.8968	158.858	88.2059	110.799	106.886	0.00114461
ribD	99.5253	105.378	103.95	116.421	160.857	143.563	0.0830647
ribE	264.908	288.183	325.378	295.816	404.838	417.989	0.0201702
nusB	638.026	549.745	783.856	743.192	554.698	558.543	0.553503
thiL	27.5899	33.6721	110.497	90.5582	62.2902	65.059	0.0291145
pgpA	235.303	244.118	325.229	318.403	243.112	219.763	0.606481
yajO	315.442	329.624	316.082	358.085	66.5495	61.0838	0.00727862
dxs	143.568	134.247	162.983	175.664	158.322	137.787	0.532354
ispA	181.325	172.443	189.142	237.916	376.772	343.077	0.0450548
xseB	219.091	250.07	652.317	693.38	292.795	328.61	0.0869396
thiI	88.8276	104.895	234.63	209.269	209.757	188.446	0.0203222
yajL	94.7003	108.173	72.4131	60.3086	71.0581	66.4726	0.101498
panE	55.352	61.2771	131.864	121.094	81.651	82.0481	0.0785528
yajQ	276.814	287.421	1451.52	1805.61	281.517	270.528	0.508606
yajR	16.0734	17.2893	43.4381	39.5631	28.2584	28.7607	0.0149438
cyoE	208.938	202.562	947.751	912.182	553.912	699.001	0.108146
cyoD	158.136	180.688	462.23	493.397	390.873	446.305	0.0420536
cyoC	240.636	276.026	1361.42	1232.42	440.774	474.327	0.0147751
cyoB	342.444	439.79	827.194	657.966	817.158	785.039	0.0533956
cyoA	1291.44	1312.73	1812.05	1769.64	1479.26	1405.12	0.142792
ampG	41.1747	48.6862	135.578	124.581	159.206	142.748	0.0229103
yajG	223.895	210.222	527.72	672.946	463.205	438.467	0.00974339
bolA	2050.11	1957.03	459.373	461.068	143.802	138.037	0.0155114
tig	988.672	964.804	3178.59	3370.13	1300.83	1233.27	0.0497985
clpP	979.047	897.603	537.174	527.487	589.774	584.956	0.0726593
clpX	858.969	847.291	549.613	537.706	740.353	729.625	0.00460662
lon	247.048	236.087	314.109	288.478	241.31	249.225	0.643778
hupB	1061.98	961.694	2890.03	3474.63	1627.07	1710.3	0.010833
ppiD	396.012	386.088	515.207	455.367	365.945	378.688	0.15369
ybaV	19.4588	18.8224	61.0565	61.6977	24.188	27.4114	0.139974
fadM	15.7945	17.974	50.3336	57.5226	32.5843	36.3302	0.0271002
queC	21.2423	21.6606	152.519	181.952	61.4902	65.1696	0.0260848
ybaE	4.80114	4.62027	20.9427	21.9062	4.93867	4.76389	0.380014
cof	65.6467	66.8696	37.0742	56.3774	75.5253	70.4352	0.215143
ybaO	53.0343	45.788	32.2946	42.3558	42.7394	47.7903	0.45691
mdlA	15.401	19.3863	36.1391	41.881	36.3145	34.7336	0.0423307
mdlB	18.7567	27.4464	36.8958	53.1854	32.3476	31.2343	0.291058
glnK	2.47802	1.31413	177.021	60.535	2.52106	2.00618	0.643651
amtB	3.96714	4.09652	75.7937	44.6883	15.9503	17.7253	0.0430197
tesB	94.4147	100.273	118.848	100.669	144.838	144.084	0.0365966
ybaY	853.286	923.286	116.413	90.9485	75.1099	74.4902	0.0273618
ybaZ	30.7502	61.7076	48.4299	22.8477	65.5347	67.8124	0.411639
ffs	NA	NA	NA	NA	NA	NA	NA
ybaA	41.3876	33.7537	8.77994	35.0871	6.0205	7.07551	0.0731884
ylaB	75.4531	83.7359	58.7306	67.548	27.7259	25.7828	0.0397527
ylaC	264.079	221.257	230.455	232.181	85.2388	72.3171	0.0628792
maa	312.156	298.586	113.045	151.641	128.296	120.248	0.00490651
hha	2886.74	2288.93	1873.37	2152.75	644.783	609.056	0.0953049
tomB	1260.55	1205.25	427.164	462.991	323.116	305.829	0.0107987
acrB	256.565	283.961	421.472	413.17	366.871	363.457	0.0871198
acrA	487.057	424.685	301.759	371.557	318.489	323.663	0.142644
acrR	22.4447	22.5526	35.7889	42.0861	20.8314	17.2146	0.305206
mscK	NA	NA	NA	NA	NA	NA	NA
ybaM	68.8735	54.3956	67.8882	78.3386	52.5522	61.9825	0.670462
priC	26.7559	49.6211	53.4318	53.6968	58.5419	56.8145	0.33644
ybaN	236.474	284.062	127.765	134.295	335.972	348.206	0.162089
apt	555.042	545.743	1556.22	1779.58	390.308	406.578	0.00934894
dnaX	195.305	286.915	123.007	90.8446	227.074	217.775	0.753483
ybaB	630.025	595.788	651.324	612.041	389.941	420.547	0.01248
recR	253.818	288.6	628.879	729.405	191.275	191.179	0.136297
htpG	255.544	245.095	142.558	110.455	236.169	253.787	0.664198
adk	456.414	399.843	2106.54	2430.16	442.229	445.65	0.675463
hemH	31.6782	32.0357	25.3236	29.1608	22.6245	21.7336	0.0134508
aes	5.08546	4.88495	12.7014	9.84441	6.92204	7.57399	0.0697931
gsk	81.4261	72.1966	173.313	196.565	115.816	106.966	0.0326522
ybaL	85.3315	100.153	69.7152	76.3199	114.384	116.876	0.191125
fsr	12.6109	14.2561	25.4554	22.5568	15.9087	17.0266	0.108198
ushA	44.2094	38.3783	70.2935	65.1768	38.4662	42.8915	0.882989
ybaK	102.957	103.123	88.6605	84.9432	51.2294	54.0666	0.0175384
chiX	NA	NA	NA	NA	NA	NA	NA
ybaP	110.41	120.307	48.7191	69.9669	109.999	109.628	0.463683
ybaQ	289.556	293.259	457.197	605.567	338.459	330.435	0.0291768
ylbF	4.82027	5.159	2.63696	3.97085	32.4636	32.8604	0.000107788
ybcF	0.915668	1.4244	4.81378	8.15491	8.01715	7.90737	0.0183797
purK	65.2202	89.601	853.138	828.257	269.276	233.663	0.0212418
purE	58.0038	75.4208	402.693	397.615	213.832	204.082	0.0119663
lpxH	80.7952	102.219	193.781	202.794	165.691	151.861	0.047044
ppiB	1052.99	1006.32	1942.14	2197.78	742.968	750.126	0.0475773
cysS	100.357	107.007	237.187	257.16	81.5497	81.8158	0.0950554
ybcI	32.8364	27.8618	9.16033	8.79369	86.4038	77.5055	0.0204345
ybcJ	70.8791	98.4441	190.819	272.553	154.34	130.585	0.0888633
folD	167.426	202.869	369.519	385.251	414.474	400.939	0.0289878
sfmA	4.04471	3.62262	12.7688	10.94	4.48904	2.91072	0.89403
sfmC	0.373923	0.475913	0	0	0.830001	0.454087	0.44629
sfmD	2.65956	2.7787	5.41705	4.35513	3.87689	4.96511	0.193388
sfmH	0.470036	0.478593	1.21486	1.92086	0.208669	0.684966	0.926821
sfmF	2.95361	5.1442	3.24339	1.56987	2.2429	2.8317	0.388506
fimZ	6.01285	4.93186	3.39931	3.83912	2.22446	2.7585	0.0696049
argU	NA	NA	NA	NA	NA	NA	NA
intD	56.5478	48.1981	155.659	229.803	11.3592	13.672	0.0509066
envY	9.7189	7.36296	5.33391	11.3393	6.16375	6.60377	0.310341
ybcH	10.1	11.6863	14.7583	13.3342	5.20849	5.69905	0.0705937
nfrA	14.6629	16.7424	9.24814	13.5327	13.3148	13.3761	0.264233
nfrB	11.6874	11.6213	4.7005	8.80756	13.63	14.5811	0.120554
cusS	40.7823	35.8685	47.2204	43.2253	120.75	99.0509	0.0828869
cusR	8.18415	10.5767	29.3613	27.2387	99.2167	83.791	0.0543962
cusC	1.27286	0.900022	0.348012	3.73387	36.6514	30.7431	0.056622
cusF	9.39719	7.44198	25.129	42.9758	105.222	98.6488	0.0136406
cusB	3.75184	4.17828	5.07859	3.52965	44.5894	45.0872	7.79002e-05
cusA	2.09694	1.94872	5.47522	6.61304	17.5841	18.7956	0.0219081
pheP	6.14045	7.63563	75.875	74.907	45.0417	43.3699	0.000967078
ybdG	NA	NA	NA	NA	NA	NA	NA
entD	287.955	276.425	583.659	446.551	615.252	690.321	0.0589423
fepA	261.139	242.702	1620.25	1336.11	1698.17	1739.11	0.00215854
fes	412.961	402.217	462.443	413.308	339.176	377.548	0.2169
ybdZ	116.883	102.106	1239.09	1173.78	57.4909	56.1312	0.0864359
entF	816.16	900.024	533.968	496.563	694.859	680.965	0.145723
fepE	16.3536	14.9734	18.7641	17.144	6.11177	6.07946	0.0457268
fepC	130.476	156.304	188.689	206.815	112.589	103.637	0.195044
fepG	22.0183	42.7484	68.1379	73.9626	50.531	45.7731	0.360808
fepD	137.537	192.333	114.19	120.098	76.4769	77.6226	0.19225
entS	22.7825	30.1682	150.407	164.256	93.0532	85.8881	0.00662723
fepB	339.878	378.953	383.734	398.396	348.281	338.208	0.55677
entC	223.256	246.779	573.925	473.22	495.025	466.207	0.00660903
entE	318.364	345.671	703.6	602.722	459.68	438.489	0.0245806
entB	309.296	345.723	840.418	788.025	459.917	460.052	0.0869776
entA	135.987	189.682	562.985	460.874	430.731	426.196	0.0624567
entH	93.5393	146.739	579.231	468.292	531.951	538.025	0.0383986
cstA	63.4233	59.8353	324.796	307.841	173.619	173.325	0.00971663
ybdD	89.2114	118.883	37.4324	61.3677	73.8708	92.0355	0.370093
ybdH	23.0553	28.025	40.8354	44.1352	35.2674	40.6863	0.0781743
ybdL	24.0437	25.9178	36.8614	48.3753	47.2888	43.4003	0.0286994
ybdM	13.142	12.4596	16.698	20.1442	5.06034	7.00261	0.0645822
ybdN	2.34985	2.99078	4.30783	4.20175	3.47732	1.80729	0.979155
ybdO	16.3475	11.6876	7.14871	9.86777	5.03983	5.14687	0.16242
dsbG	94.4972	86.4641	191.716	203.146	81.3979	90.7771	0.552088
ahpC	11385.1	9891.96	11908.9	11996.2	4860.75	5151.01	0.0746015
ahpF	277.757	312.045	376.947	371.576	257.276	258.852	0.276733
uspG	23.535	22.7472	110.904	141.618	95.6439	83.8076	0.0554543
ybdR	26.3758	30.4197	21.0333	15.9091	14.9371	14.7472	0.0936502
rnk	213.501	249.476	480.496	632.67	174.885	161.05	0.141083
rna	232.004	206.938	293.301	359.02	149.048	152.75	0.108912
citT	2.40803	2.89457	5.3892	12.9107	3.71189	4.0615	0.0635956
citG	0.20631	0.262583	0	0.307188	0.228975	0.375811	0.518537
citX	0.296023	1.13029	0.433124	0.978326	0.985626	1.79743	0.364083
citF	1.09185	0.490468	2.6513	2.81819	1.49692	1.01394	0.356633
citE	0	0.12774	0	1.48525	0.334171	0.365644	0.123307
citD	0	0.285037	0	0	0.745665	0	0.648497
citC	0.442035	0.225041	1.12882	0.509949	0.196238	0.214721	0.446454
dpiB	9.34024	10.2876	20.7524	27.5064	21.6629	21.3765	0.0158587
dpiA	28.5526	25.8885	32.2992	30.1342	22.1544	22.0931	0.16257
dcuC	5.26345	7.41366	5.51999	10.1305	6.54267	6.73276	0.827319
pagP	42.1231	50.8201	8.09734	21.6592	10.2267	14.387	0.0434645
cspE	6569.14	8246.88	28654.9	32921.6	1547.46	1690.24	0.0896429
crcB	38.4992	27.1683	122.655	163.839	37.2288	34.9489	0.667669
ybeM	15.096	19.9304	30.6441	31.8676	20.2552	22.0261	0.355455
tatE	82.6519	70.1304	687.954	754.462	241.56	243.233	0.0217018
lipA	521.107	605.775	626.669	686.226	800.52	845.197	0.0569771
ybeF	10.9954	11.171	8.77145	15.001	12.6315	9.48743	0.990382
lipB	55.7844	63.9336	215.623	257.4	104.312	108.037	0.0272251
ybeD	470.405	413.999	460.962	528.785	294.719	301.794	0.118592
dacA	354.96	347.136	308.916	342.869	243.389	213.088	0.0632183
rlpA	345.139	408.945	479.706	508.794	375.77	351.286	0.748006
mrdB	41.7922	44.5598	160.679	155.994	75.6432	81.0176	0.0190708
mrdA	169.181	164.443	231.794	258.945	159.851	150.021	0.208643
rlmH	157.293	207.405	267.182	289.635	320.295	304.529	0.0968668
rsfS	NA	NA	NA	NA	NA	NA	NA
cobC	93.4848	72.2274	58.9898	37.0613	87.7806	92.7189	0.611723
nadD	82.7513	93.2085	155.666	115.662	252.785	252.033	0.0196171
holA	377.46	315.983	261.325	237.836	316.45	295.787	0.398807
lptE	224.317	264.124	479.401	424.977	488.282	492.269	0.0492983
leuS	355.55	384.471	544.165	489.44	590.671	605.311	0.014845
ybeL	82.2969	90.2249	294.029	286.23	9.40506	7.91605	0.0272497
hscC	12.4781	9.52893	0	0	9.97118	9.09192	0.494126
rihA	37.2321	34.5429	170.884	165.588	39.0387	39.8599	0.206808
gltL	54.3301	58.746	162.354	191.914	23.0788	21.7493	0.0276593
gltK	13.8654	27.1994	95.988	110.807	10.0237	10.5044	0.366341
gltJ	16.9145	28.0015	56.7866	67.049	16.8035	14.6514	0.433579
gltI	491.085	460.757	243.556	267.345	69.9531	62.0377	0.0161335
lnt	197.647	241.211	168.866	134.921	238.326	230.615	0.614319
ybeX	1192.99	1144.34	897.587	840.466	799.465	757.008	0.00723736
ybeY	612.008	498.155	122.097	88.2751	248.358	235.327	0.110681
ybeZ	679.218	613.342	331.87	304.516	325.304	315.643	0.0592745
miaB	80.0022	90.4031	211.401	198.392	162.682	140.241	0.0662917
ubiF	18.6856	24.091	31.1054	35.3595	27.9203	27.2101	0.257902
glnX	NA	NA	NA	NA	NA	NA	NA
glnV	NA	NA	NA	NA	NA	NA	NA
metU	NA	NA	NA	NA	NA	NA	NA
glnW	NA	NA	NA	NA	NA	NA	NA
glnU	NA	NA	NA	NA	NA	NA	NA
leuW	NA	NA	NA	NA	NA	NA	NA
metT	NA	NA	NA	NA	NA	NA	NA
asnB	174.148	155.716	258.613	297.425	1987.37	2154.77	0.0261833
nagD	160.241	177.488	205.429	180.729	223.342	212.04	0.0552138
nagC	335.558	303.963	379.285	319.997	267.754	254.543	0.128724
nagA	100.991	108.269	94.4686	93.061	95.2358	97.5925	0.241989
nagB	217.716	212.283	122.079	131.469	64.049	60.8992	0.00156525
nagE	19.9073	25.9969	110.026	94.4439	51.9558	50.8055	0.0598982
glnS	95.2504	94.6448	285.035	289.641	220.039	196.553	0.0655592
chiP	2.83975	2.82093	8.32633	17.8477	2.61362	2.77567	0.339733
chiQ	11.405	12.6341	25.5901	27.2495	18.0492	18.2103	0.0598987
fur	3432.03	3059.23	1577.85	1749.98	995.892	1071.1	0.0455078
uof	464.609	360.822	3418.63	3553.68	150.649	132.341	0.111618
fldA	551.802	538.747	689.788	881.245	469.793	424.36	0.123046
ybfE	74.5785	71.1185	77.2552	90.006	92.5238	89.4726	0.0164856
ybfF	73.4725	67.8223	77.5071	108.36	79.2396	77.8784	0.202727
seqA	654.25	522.787	663.832	730.928	507.375	514.938	0.447897
pgm	274.12	347.81	387.693	356.898	516.203	485.381	0.0849246
ybfP	57.8143	51.5696	28.9799	22.9106	28.9722	28.3947	0.073908
ybfG	4.18536	2.33054	4.77435	9.12503	2.32257	3.97082	0.936817
ybfI	1.27205	0.404753	0	0	1.41179	0.38619	0.936535
potE	4.75973	7.45597	5.25261	12.069	14.1411	14.7616	0.0884298
speF	1.71666	1.83058	2.17448	6.01677	2.05972	1.80297	0.419721
ybfK	0	0.309309	2.78005	7.32607	0.26972	0	0.93209
kdpE	26.495	29.688	9.52107	19.1163	12.522	11.3922	0.0407311
kdpD	16.7439	22.784	19.5007	21.1187	29.759	29.0011	0.189012
kdpC	2.30384	5.1314	15.4383	17.4357	5.59329	5.94523	0.381244
kdpB	3.86027	4.15731	2.33367	5.66656	8.95317	8.89491	0.0152513
kdpA	1.06909	0.982724	2.99927	3.70992	6.3282	5.77018	0.0314505
kdpF	0.383809	0	0	0	1.70389	0.466092	0.371638
ybfA	32.2701	43.5084	764.609	1260.08	74.9689	71.0704	0.0742406
ybgA	532.851	396.259	55.7864	57.7097	113.788	136.309	0.118602
phr	95.3547	115.763	62.5091	66.4103	39.9056	47.9219	0.072003
dtpD	5.55861	6.14829	117.122	99.4803	22.7675	17.7597	0.10559
ybgI	30.538	33.3149	205.985	180.375	86.7601	88.4883	0.00224229
ybgJ	28.3132	39.0112	128.822	115.898	122.379	142.106	0.0267038
ybgK	144.804	192.052	269.066	259.31	220.678	233.589	0.224904
ybgL	104.043	145.603	63.7559	73.8417	156.694	146.587	0.411485
nei	95.484	113.245	66.1105	74.6641	98.7507	101.647	0.720859
abrB	4.90918	3.86252	7.53562	12.6369	8.51943	8.34629	0.0750538
ybgO	2.20492	3.36759	2.92665	6.1021	2.54503	1.92789	0.514133
ybgP	6.82923	5.79463	10.1668	12.223	3.32432	4.21941	0.0675581
ybgQ	1.80744	1.60495	0.976653	3.52965	1.63278	1.63343	0.601956
ybgD	2.6121	2.58577	12.65	11.9056	2.25482	2.46719	0.263087
gltA	375.54	327.239	1167.49	763.158	1270.86	1311.59	0.00131385
sdhC	432.012	436.756	692.732	470.108	1195.12	1186.95	0.000229725
sdhD	12.9991	18.8712	512.52	328.987	184.396	154.406	0.0538107
sdhA	101.345	115.736	505.095	345.048	375.306	337.401	0.0276931
sdhB	299.927	313.915	671.237	541.542	542.354	525.337	0.00278965
sucA	202.328	181.303	596.005	539.554	459.767	501.854	0.0185357
sucB	250.945	254.255	377.667	352.93	715.23	728.069	0.00528379
sucC	177.664	190.474	587.98	469.928	564.704	600.982	0.0155689
sucD	263.698	296.831	723.299	639.974	653.102	701.856	0.00879318
mngR	4.82027	12.8278	0	0	2.91807	2.66076	0.372713
cydA	139.115	159.602	237.104	350.387	366.964	347.811	0.00459706
cydB	122.103	137.435	236.987	254.859	416.413	423.354	0.00518143
ybgT	1.41789	1.80463	243.279	393.184	1.57365	0.430467	0.470968
ybgE	106.348	145.391	566.809	499.625	319.832	294.959	0.0248705
ybgC	195.565	203.714	298.708	290.019	155.997	145.667	0.0204161
tolQ	134.862	139.125	563.384	540.815	246.372	217.054	0.0920457
tolR	125.638	127.925	174.994	173.088	175.576	159.234	0.120672
tolA	123.225	116.249	205.658	203.687	155.721	149.181	0.0209205
tolB	484.208	503.65	539.188	537.112	679.135	657.998	0.00686723
pal	1405.64	1330.3	2535.12	2305.5	1500.52	1588.11	0.0951982
ybgF	733.465	755.157	847.965	935.176	882.655	905.834	0.0111794
lysT	NA	NA	NA	NA	NA	NA	NA
valT	NA	NA	NA	NA	NA	NA	NA
lysW	NA	NA	NA	NA	NA	NA	NA
valZ	NA	NA	NA	NA	NA	NA	NA
lysY	NA	NA	NA	NA	NA	NA	NA
lysZ	NA	NA	NA	NA	NA	NA	NA
lysQ	NA	NA	NA	NA	NA	NA	NA
nadA	92.5152	84.8386	42.5955	37.2439	136.938	140.382	0.0230685
pnuC	58.9188	60.6689	64.0879	60.379	116.147	106.37	0.0534298
zitB	38.9858	34.9817	20.5582	32.964	22.1751	23.1985	0.0731109
ybgS	384.106	372.08	20.7081	21.97	8.71739	11.3996	0.00726146
aroG	3875.94	3517.28	2192.18	2163.99	3188.07	3175.61	0.213042
gpmA	1115.85	1214.62	4550.23	5645.28	2246.13	2318.11	0.00440959
galM	380.014	430.698	462.322	506.835	237.508	232.43	0.0912609
galK	41.7495	52.5068	141.287	127.606	35.6218	33.7666	0.252024
galT	59.1779	62.5955	87.9155	68.3427	35.9599	36.3118	0.0418619
galE	62.7403	68.9111	316.429	312.499	42.9367	47.3139	0.0397266
modF	140.245	137.684	211.816	255.903	139.259	137.994	0.842073
modE	77.3167	74.7708	111.209	126.624	70.8216	78.3119	0.763038
acrZ	NA	NA	NA	NA	NA	NA	NA
modA	839.012	823.073	29.9628	53.0268	21.0537	21.2325	0.0062575
modB	105.051	127.02	39.1544	32.8718	32.4791	33.412	0.0831932
modC	88.2303	87.541	21.6734	32.3818	21.0956	21.7941	5.46179e-05
ybhA	18.8966	15.4314	105.092	120.008	38.9143	37.8042	0.0348409
pgl	109.257	136.689	148.588	166.457	72.8177	71.9909	0.168332
ybhD	2.31482	1.35034	3.25797	8.49113	3.10435	3.63099	0.142133
ybhH	0.621813	0.565297	0	4.61569	0.788711	0.862995	0.0436759
ybhI	0.749296	0.780276	1.16708	3.20105	1.96562	1.32354	0.222052
ybhJ	4.20443	4.54566	7.50442	6.80417	5.26842	4.6666	0.260472
ybhC	100.279	95.9378	268.318	289.365	244.816	231.714	0.0172423
ybhB	212.58	222.853	165.404	200.957	224.437	224.213	0.420549
bioA	321.438	389.717	229.818	229.829	395.633	376.289	0.532661
bioB	347.277	309.125	335.775	266.905	908.222	978.079	0.0111037
bioF	364.307	451.337	187.542	170.427	714.752	680.023	0.0630046
bioC	164.279	249.837	123.654	104.293	449.289	402.248	0.0721822
bioD	430.386	434.671	247.548	279.974	455.858	450.453	0.0301995
uvrB	125.531	120.242	132.785	156.91	179.571	176.897	0.00979078
ybhK	25.593	26.4421	82.5881	84.6591	69.062	61.0626	0.062358
moaA	100.081	110.831	104.086	151.646	741.502	731.717	0.00014171
moaB	83.0491	70.7324	150.069	127.903	487.197	485.311	0.00804011
moaC	42.5099	68.3536	142.172	112.785	363.572	364.122	0.0265915
moaD	12.7276	10.7995	35.9599	35.1243	123.255	115.164	0.0174886
moaE	36.4765	59.6592	359.946	358.832	301.357	300.14	0.0287624
ybjG	18.2947	21.8627	54.8653	90.4583	78.583	70.212	0.0246595
mdfA	14.0587	17.1024	34.9029	46.2075	19.2237	18.3932	0.263355
ybjH	14.2286	21.9067	23.489	26.5281	15.2823	10.3117	0.384787
ybjI	47.2168	56.749	80.2808	130.045	47.7835	48.2928	0.55966
ybjJ	13.0342	14.7796	29.8608	37.7444	24.0225	20.7211	0.0737179
ybjK	8.60835	13.6474	36.5083	24.6385	12.7387	12.8381	0.629014
rybB	NA	NA	NA	NA	NA	NA	NA
ybjL	165.54	181.473	164.211	188.18	78.7957	72.3851	0.0282556
ybjM	13.8649	9.06842	7.58999	26.4303	10.045	11.4588	0.817152
grxA	27.4616	24.7447	45.4075	56.5154	9.4402	12.3952	0.0173601
ybjC	10.4918	11.9021	46.4887	53.4411	20.7574	11.6332	0.468193
nfsA	36.2976	33.9194	61.1765	61.6224	46.5754	47.1545	0.0518904
rimK	3.93552	6.16486	38.656	54.1232	36.9587	32.8419	0.0151639
ybjN	67.7363	69.0531	297.227	362.854	103.095	102.423	0.00247756
potF	136.397	114.043	126.953	128.337	89.5676	81.6353	0.144326
potG	79.8489	83.0441	96.5615	82.6246	37.041	35.0582	0.0040141
potH	12.1528	15.9586	76.9381	36.7949	17.5556	20.966	0.180064
potI	34.4767	33.3166	68.9558	73.7283	31.5325	36.053	0.971013
ybjO	7.10798	8.84111	23.9573	24.8483	19.1842	18.8331	0.0421299
rlmC	41.2019	39.047	54.5377	38.9888	42.3561	56.1544	0.40804
artJ	84.5532	74.6317	664.668	871.288	391.14	273.524	0.143373
artM	148.705	187.635	562.867	445.187	180.109	161.764	0.91345
artQ	38.5985	44.8009	196.736	199.971	105.75	79.1543	0.1479
artI	203.74	227.543	666.301	723.737	246.268	202.025	0.775483
artP	151.681	152.948	395.851	485.588	210.496	148.116	0.545829
ybjP	258.674	238.81	92.2051	75.3539	32.0907	35.4907	0.0252405
ybjQ	160.584	181.135	250.153	265.018	92.6488	97.7636	0.0713476
amiD	80.6445	90.137	89.4769	104.628	96.0936	90.854	0.306659
ybjS	66.3793	63.4802	48.5714	45.5356	79.2679	79.7193	0.0577461
ybjT	87.3512	97.019	55.3019	38.3044	110.505	110.139	0.165379
ltaE	241.407	256.456	138.631	148.483	124.662	123.584	0.0374154
poxB	350.386	366.967	96.1067	81.995	7.46727	7.32534	0.0150145
hcr	0.952134	1.69657	1.97387	3.34388	2.64183	3.35315	0.0832806
hcp	0.840941	0.91741	5.4962	11.4345	3.99995	6.05441	0.154117
ybjE	18.1123	18.1587	103.869	114.608	52.8941	48.9057	0.0386748
aqpZ	19.6274	22.293	35.7253	46.5548	16.958	17.1975	0.208108
ybjD	71.9079	66.7548	29.5433	54.3617	22.3274	22.8307	0.0334497
ybjX	95.817	102.002	144.462	169.407	268.912	254.584	0.0113679
macA	72.8216	64.9111	141.394	176.625	93.2121	100.451	0.0354218
macB	21.7217	23.2257	59.679	50.2037	55.1779	53.009	0.00304478
cspD	763.68	877.313	493.045	506.434	408.672	471.016	0.0483287
clpS	957.731	917.413	875.898	1048.95	484.643	511.35	0.00552428
clpA	594.493	671.886	685.124	691.825	1212.33	1246.73	0.0185219
serW	NA	NA	NA	NA	NA	NA	NA
infA	2588.43	2601.33	6413.8	7638.18	1795.49	1800.39	0.00155578
aat	71.3333	87.5026	47.1387	48.6415	88.7245	80.5025	0.641342
cydC	122.365	136.504	125.929	126.228	113.248	107.739	0.194015
cydD	37.2901	43.8602	69.5469	64.3337	57.5268	60.7459	0.0676803
trxB	236.069	258.542	776.158	749.677	281.39	266.971	0.203397
lrp	1237.8	1221.97	1237.93	1557.92	1046.55	1020.46	0.0119743
ftsK	402.848	434.525	350.597	387.161	264.576	266.688	0.0645861
lolA	212.054	212.495	343.391	434.588	254.822	276.326	0.126593
rarA	239.766	243.874	178.246	200.304	147.694	140.419	0.00538754
serS	1503.54	1513.7	1801.73	2027.33	1217.28	1208.44	0.000582554
dmsA	8.03749	7.06978	18.4814	33.5728	10.8353	12.1624	0.0483583
dmsB	4.49028	3.81002	17.7959	30.1476	6.94678	5.45293	0.181336
dmsC	4.60282	3.99427	14.1126	28.7519	17.5313	12.9577	0.125916
ycaC	397.305	398.268	40.4194	32.2988	3.73433	2.45163	9.22311e-06
ycaD	12.4588	17.5373	57.4302	77.7859	87.0858	73.1443	0.0439041
ycaM	4.02634	3.56113	5.84763	8.11375	4.62013	3.56356	0.676349
ycaN	33.6222	23.2486	21.5676	30.8931	21.1641	19.6229	0.360321
ycaK	2.53285	1.07456	13.3499	7.31013	4.06046	4.10113	0.197043
pflA	110.713	104.78	160.035	205.155	38.0704	39.9323	0.0165275
pflB	3008.67	2957.07	1641.97	2360.03	1191.14	1179.37	0.00619418
focA	89.8431	112.742	135.147	438.701	72.6246	75.1209	0.24849
ycaO	95.3552	94.6349	356.387	334.111	148.289	137.648	0.0691884
ycaP	37.3923	30.4584	189.75	240.795	16.3234	13.6226	0.0820737
serC	1472.26	1537.86	1394.77	1601.02	1469.54	1406.3	0.278647
aroA	692.503	689.034	1181.83	1271.44	582.114	607.43	0.0786571
ycaL	27.5666	22.6074	32.1905	34.9435	14.3374	19.1895	0.138564
cmk	769.562	683.798	189.45	165.801	634.288	738.523	0.613193
rpsA	1368.86	1291.98	7656.28	7454.69	4398.76	4411.38	0.00644725
ihfB	646.943	608.13	3124.88	3344.43	783.981	801.245	0.041721
ycaI	11.6949	8.2182	19.3168	23.7234	12.729	12.8861	0.348126
msbA	181.091	185.347	355.688	363.42	270.135	252.44	0.0591356
lpxK	49.7916	57.1666	95.44	96.2982	119.265	102.144	0.0592525
ycaQ	48.0015	43.1021	48.6701	44.0175	39.6543	48.1053	0.771631
ycaR	17.4367	15.5349	169.841	187.39	63.8624	58.5839	0.0210587
kdsB	85.7997	95.29	188.835	237.124	193.059	205.819	0.00717689
ycbJ	39.3737	34.7037	73.009	71.2799	36.3594	34.9654	0.66085
ycbC	8.29105	10.1188	37.3953	48.4648	64.5391	65.1006	0.00536309
smtA	78.455	69.826	187.374	245.627	136.937	126.804	0.0140576
mukF	51.7423	46.415	164.811	161.848	121.504	143.598	0.070103
mukE	174.644	144.638	213.311	270.784	223.313	238.371	0.0850018
mukB	125.967	148.806	228.366	225.408	248.15	245.104	0.0621812
ycbB	178.75	190.914	90.6917	106.517	75.2772	73.1272	0.0300447
ycbK	2351.21	2266.8	992.484	1096.3	1135.7	1212.89	0.00262594
ycbL	717.441	755.26	930.88	1047.99	883.223	847.182	0.0389043
aspC	614.775	553.923	773.06	802.799	711.174	793.994	0.0917895
ompF	4644.74	4402.56	14158.2	15584.2	10091.4	10867.1	0.0271052
asnS	597.471	682.568	1402.25	1367.05	1058.39	976.644	0.0236619
pncB	359.697	408.027	281.217	240.615	752.813	706.951	0.00922772
pepN	286.274	271.19	283.095	228.373	277.452	302.863	0.535764
ssuB	4.94431	7.75637	25.2159	20.7436	10.3369	10.1933	0.218733
ssuC	0.448808	0.999641	0	5.79584	4.10942	2.99765	0.0777207
ssuD	1.73655	1.89446	2.5035	3.76988	4.7724	6.92904	0.164585
ssuA	3.07047	2.44247	5.47902	3.09396	6.28308	4.42787	0.190684
ssuE	1.14747	0.91278	0.830155	1.40634	4.9349	3.30949	0.157391
pyrD	51.0107	45.3884	110.201	138.08	11.1189	7.8131	0.0144919
zapC	55.5773	52.0513	100.829	98.4596	36.9099	51.4834	0.404347
ycbX	167.721	141.447	212.161	242.043	126.361	132.174	0.2936
rlmL	57.7491	59.5735	124.814	110.875	155.471	139.381	0.0547253
uup	118.855	125.535	211.016	202.23	166.135	163.316	0.0255817
pqiA	112.453	104.445	106.387	109.601	69.0725	66.7466	0.0463881
pqiB	67.351	68.2539	180.807	182.316	57.4379	57.8551	0.0103267
ymbA	99.9409	105.32	188.639	233.154	55.945	60.5065	0.00689702
rmf	5022.01	6444.15	9980.36	12244	10135.3	12327.3	0.0675213
fabA	347.691	368.049	1367.25	1242.39	346.714	322.783	0.281932
ycbZ	254.905	252.914	176.904	153.639	258.403	257.926	0.130519
matP	35.2834	37.531	64.917	101.331	41.997	36.4308	0.488947
ompA	26589.5	24623.9	8443.52	6218.45	13505.5	14266.2	0.0305649
sulA	224.333	247.213	265.806	229.78	161.461	176.668	0.0521875
sxy	19.5789	18.604	119.163	171.869	35.1247	40.55	0.0831794
yccS	39.3396	44.4729	53.9439	52.9005	44.1335	43.2946	0.608452
yccF	10.4939	14.8889	93.6013	91.8182	35.1311	32.3815	0.0241152
helD	48.4705	49.5665	64.803	72.1362	91.8134	87.3937	0.0257852
mgsA	300.303	302.889	556.301	684.163	229.256	244.489	0.0677018
yccT	39.8529	39.0682	18.7517	18.327	8.44539	10.1806	0.0058473
yccU	122.906	111.67	350.542	339.805	116.892	128.342	0.574799
hspQ	1289.24	1405.42	323.29	367.666	373.934	422.461	0.0185766
rlmI	32.007	36.1542	103.382	94.5403	107.102	88.7182	0.0784941
yccX	64.1337	72.7541	170.53	276.793	37.6527	41.7634	0.0548541
tusE	52.5021	57.7345	150.696	155.465	71.3221	69.6235	0.0827888
yccA	510.189	516.413	957.425	828.873	516.104	510.804	0.973541
serT	NA	NA	NA	NA	NA	NA	NA
hyaA	2.19402	1.39623	0.427318	1.20651	0.842901	1.84458	0.557021
hyaB	0.502377	0.639404	1.7325	1.35461	1.6727	1.08459	0.207624
hyaC	1.3484	0.312034	4.72766	21.3574	3.80935	2.53065	0.10971
hyaD	2.96624	5.57305	10.5718	10.5619	6.74095	6.34665	0.326241
hyaE	3.53053	2.365	1.79763	4.73716	5.77444	4.73873	0.0992092
hyaF	6.94338	8.43553	6.68768	11.3294	7.35586	8.04867	0.989483
appC	4.01844	4.14031	10.6776	14.5058	7.43315	8.36561	0.0730666
appB	14.7352	15.9994	17.2427	13.5365	10.7178	8.69433	0.0578977
yccB	1.30435	1.66012	0	0	9.65092	8.44791	0.0356457
mdtG	7.0979	8.83535	17.1471	23.9869	10.0418	8.43015	0.396721
waaM	NA	NA	NA	NA	NA	NA	NA
yceA	86.1655	84.4554	336.943	282.839	110.617	96.0082	0.241522
yceI	200.377	178.722	431.265	483.782	121.781	109.736	0.0465349
yceJ	14.5117	20.6862	19.8183	49.0509	23.1924	25.7292	0.236588
yceO	4.89609	5.81609	27.1302	11.4901	10.5056	9.51319	0.020804
solA	82.529	86.5661	127.341	147.677	144.604	141.93	0.00335415
bssS	400.452	330.34	240.022	191.66	271.498	320.538	0.260477
dinI	157.224	178.509	104.964	93.2989	130.179	123.953	0.139878
pyrC	305.619	311.16	176.744	181.301	325.621	294.83	0.924716
yceB	221	197.324	265.507	298.416	151.128	150.442	0.127119
grxB	692.765	631.304	361.947	313.354	181.947	168.958	0.0327775
mdtH	7.42557	12.2661	20.7642	20.3239	44.0997	42.6892	0.0321512
rimJ	139.662	123.617	185.955	209.091	90.1703	96.9411	0.0938753
yceH	123.774	133.979	143.893	103.757	116.539	109.345	0.139093
yceM	81.1018	83.4352	57.7011	79.4858	78.801	80.8113	0.253617
murJ	17.6959	23.9914	73.4687	62.0549	56.429	50.6096	0.0170692
rne	375.299	425.409	420.462	374.771	432.617	420.709	0.479142
yceQ	0.427273	1.08763	1.48962	2.52353	1.89684	1.03775	0.327625
rluC	19.8621	23.4477	211.689	176.637	80.6151	72.5938	0.021613
yceF	398.002	389.078	320.414	431.106	212.915	195.604	0.00886082
psrD	196.366	98.2814	29.7087	59.1164	26.4472	24.5424	0.243528
yceD	4821.55	5186.61	4381.84	4077.17	2958.77	3083.93	0.0382045
rpmF	4954.24	4890.42	4270.54	3586.27	3562.6	3882.97	0.0747668
plsX	384.443	399.578	542.907	508.773	494.419	463.459	0.0683771
fabH	156.733	144.241	731.539	753.446	263.335	284.154	0.0179775
fabD	200.447	211.492	688.975	614.364	259.963	278.826	0.0454414
fabG	1040.43	1272.24	4259.28	4822.12	912.286	926.65	0.288706
acpP	5072.63	5170.55	17220.1	22000.2	4964.17	4921.98	0.129972
fabF	567.56	618.623	1489.95	1574.89	720.031	720.17	0.126289
pabC	12.5631	13.1845	115.705	77.0051	59.3197	60.8919	0.00364408
yceG	54.1506	47.2598	84.8364	62.2915	95.1488	88.4164	0.0134954
tmk	20.2252	23.7227	144.493	116.924	96.0966	104.505	0.0156829
holB	89.8749	89.583	131.556	107.739	128.453	117.556	0.103117
ycfH	287.295	295.108	287.021	253.1	143.213	145.054	0.0119595
ptsG	425.191	453.947	751.766	750.74	361.145	334.938	0.0430263
fhuE	469.295	431.333	498.366	514.267	887.775	882.485	0.0250389
hinT	65.7889	75.1322	106.26	93.0062	180.445	165.096	0.0145236
ycfL	65.4732	85.5373	170.775	185.012	222.699	205.088	0.00970822
lpoB	235.431	268.689	262.174	268.336	221.829	234.053	0.366392
thiK	68.0858	74.356	95.6338	83.4601	96.174	102.727	0.0249633
nagZ	77.895	77.418	145.874	167.906	120.711	131.639	0.07092
ycfP	235.043	237.567	264.182	321.734	155.288	174.097	0.0785223
ndh	108.79	102.129	249.894	261.535	401.212	453.1	0.0478647
ycfJ	25.8708	25.4611	43.3894	62.0041	155.249	146.126	0.0229514
ycfQ	73.624	62.4135	79.3171	84.4606	55.4633	58.0908	0.281768
bhsA	179.594	158.057	270.592	291.996	78.2188	83.8151	0.0626433
ycfS	33.7837	27.2851	115.694	93.3707	32.7152	33.2396	0.589266
mfd	151.743	168.699	149.749	133.09	238.697	234.827	0.0587643
ycfT	1.92206	3.11348	0.667834	7.03958	25.5015	24.5082	0.00140885
lolC	136.109	144.699	150.623	213.089	180.356	172.724	0.02519
lolD	90.5737	102.4	208.773	180.781	198.034	177.575	0.0295307
lolE	133.565	144.801	357.379	280.428	215.604	223.937	0.00989507
nagK	169.259	176.57	137.107	121.39	192.074	203.115	0.0804793
cobB	134.548	147.611	155.454	181.864	128.452	134.294	0.354489
ycfZ	6.41492	3.58098	12.7269	10.6091	3.12264	4.23677	0.516749
ymfA	11.4331	8.34573	6.72749	21.0404	5.03831	4.49194	0.177135
potD	171.464	175.631	520.643	476.593	104.71	106.876	0.0048081
potC	19.3524	19.2207	535.008	438.822	36.625	28.1201	0.199951
potB	23.6035	22.0488	124.162	110.225	33.046	37.2103	0.0763352
potA	99.0668	86.8841	194.085	204.948	126.488	131.022	0.0770378
pepT	129.556	129.453	109.897	173.41	67.3495	70.0934	0.0142307
ycfD	293.164	320.297	331.138	368.688	269.677	243.443	0.117272
phoQ	241.439	216.12	215.356	196.83	160.197	165.276	0.109477
phoP	103.008	110.471	232.325	218.586	168.298	186.319	0.0496063
purB	183.075	193.784	557.166	584.744	234.718	217.936	0.0803599
hflD	129.547	151.253	292.711	238.053	233.713	236.943	0.0671758
mnmA	250.627	260.457	487.672	460.762	514.826	499.403	0.00299898
nudJ	92.1373	81.9594	190.957	160.141	74.0818	71.6669	0.204265
rluE	59.3016	61.8741	104.919	106.108	71.7468	69.3243	0.0303704
icd	1415.35	1313.14	3798.98	3461.89	1607.53	1752.14	0.0820991
ymfD	10.42	4.82258	31.8779	46.0031	5.78234	6.90212	0.727334
ymgI	0	1.00115	0	3.25323	0	0	0.5
ymgJ	3.17189	2.56903	5.1416	18.8722	7.68073	10.155	0.112484
ycgI	2.04604	4.9478	15.9853	30.6125	2.72497	6.46017	0.69112
minE	969.326	836.33	547.119	725.104	258.438	262.229	0.065461
minD	1103.49	979.617	913.697	961.171	420.715	386.953	0.0470851
minC	1454.29	1219.48	642.711	642.457	489.026	519.999	0.0846265
ycgJ	113.261	87.6371	65.4405	90.006	67.7362	81.48	0.254254
pliG	32.1711	28.7092	72.558	51.0482	9.0289	8.53211	0.0466243
ycgL	168.759	134.207	197.611	283.794	128.783	144.743	0.54783
ycgM	93.1852	88.622	90.9246	137.055	105.146	93.6736	0.357485
ycgN	239.086	179.968	135.067	209.819	95.3546	107.194	0.158138
hlyE	4.30404	3.82186	5.24308	2.07251	4.88795	5.59142	0.12555
umuD	29.8009	26.7333	26.1854	49.5033	17.1351	16.7868	0.0824639
umuC	6.44036	5.11107	21.8549	16.1713	8.49334	8.55718	0.150281
dsbB	48.1152	54.8437	91.4014	108.821	129.277	113.163	0.043195
nhaB	76.8653	86.5269	115.201	97.5357	144.735	135.167	0.013353
fadR	187.524	196.327	371.909	458.281	298.759	279.736	0.0310674
ycgB	526.786	480.086	73.1446	57.2445	11.6903	10.7634	0.0301158
dadA	50.1947	85.5273	258.41	254.428	321.067	273.85	0.0199286
dadX	152.901	191.374	170.551	185.559	325.984	308.086	0.0472963
cvrA	96.3068	102.755	95.6613	112.391	144.641	135.655	0.0234002
ldcA	98.4271	103.294	99.8145	96.7933	84.6442	82.0697	0.0449036
emtA	56.6118	49.7218	92.9773	98.8301	76.3706	81.7325	0.0312323
ycgR	3.92839	4.39384	5.85513	4.40846	2.90663	2.31301	0.0596434
ymgE	15.1668	16.1901	15.939	8.47115	2.17199	1.18828	0.00257945
ycgY	15.9751	11.4922	9.21641	14.6949	2.11989	2.31955	0.121808
treA	77.057	71.6527	85.6086	98.9112	8.20074	6.83667	0.0182582
dhaM	101.542	98.1756	402.181	450.22	98.2761	107.115	0.637058
dhaL	127.74	125.507	581.659	669.713	106.033	106.283	0.0326021
dhaK	115.771	115.694	1165.06	1032.42	114.201	135.379	0.549503
dhaR	25.096	25.192	51.179	65.2543	22.9583	23.8454	0.155156
ycgV	16.8335	16.7614	22.0078	22.5956	22.1455	22.6012	0.0226707
ychF	130.602	117.322	392.782	329.115	204.611	211.642	0.0192288
pth	30.2011	38.6191	65.7993	99.6989	62.9461	46.8348	0.19289
ychH	92.0179	107.357	1226.27	1291.05	42.5527	53.0508	0.0399863
dauA	NA	NA	NA	NA	NA	NA	NA
prs	736.859	714.487	1490.75	1580.8	1664.67	1596.57	0.0133734
ispE	346.716	334.633	174.262	152.757	487.904	498.009	0.00306713
lolB	200.726	181.377	175.865	216.793	291.289	270.333	0.0247058
hemA	134.299	182.986	220.254	223.189	197.803	204.002	0.329068
prfA	119.893	112.624	334.453	347.308	138.937	136.958	0.0873169
prmC	18.0843	23.8389	205.831	203.323	63.1995	64.1845	0.0375674
ychQ	16.142	21.0226	159.998	107.87	31.4558	22.3378	0.284964
ychA	222.389	232.272	263.288	228.349	257.215	242.095	0.151776
kdsA	651.474	662.26	550.034	548.879	367.902	357.327	0.000659696
ldrA	12.2869	18.8578	0	0	36.097	39.0579	0.0570664
rdlA	139.235	137.419	0	0	87.4439	83.5299	0.00792918
ldrB	12.6482	8.73898	0	7.5005	33.2894	26.77	0.0542772
rdlB	25.5247	38.345	0	0	26.9355	24.391	0.503572
ldrC	13.371	11.4987	0	0	33.2894	46.9572	0.148431
rdlC	35.3018	62.9028	0	0	116.618	93.3053	0.093763
chaA	82.5587	77.9639	210.42	193.255	118.12	127.686	0.0362207
chaB	88.3205	83.4861	41.3999	19.8715	25.5089	23.8345	0.0133572
chaC	46.5839	62.294	103.741	98.929	71.5547	67.7341	0.290381
ychN	106.884	121.207	582.178	853.531	168.797	170.544	0.0777054
ychO	39.288	34.994	77.124	117.685	82.9483	78.8966	0.00457785
narL	127.654	119.19	131.478	132.313	56.903	58.9269	0.0318059
narX	31.9366	37.881	42.7079	48.9849	46.7033	41.8292	0.140075
narK	1.81779	2.22461	8.24429	44.4211	2.56065	2.88672	0.120245
narG	3.97919	3.98698	10.5366	32.0214	5.76315	6.58012	0.117444
narH	6.14447	5.37653	6.05867	17.8959	9.09262	8.16129	0.0445526
narJ	4.15406	4.6651	8.07036	3.79772	6.23761	7.27021	0.0911037
narI	2.02833	2.58157	11.2842	18.7181	5.20578	4.31055	0.0602436
tpr	13.8171	15.1433	0	0	13.2051	8.85574	0.342401
rttR	NA	NA	25.1668	31.5811	NA	NA	NA
tyrV	NA	NA	NA	NA	NA	NA	NA
tyrT	NA	NA	NA	NA	NA	NA	NA
purU	235.308	254.668	745.331	833.116	297.519	298.325	0.114634
ychJ	208.421	222.706	172.412	194.719	149.588	135.167	0.0186979
rssA	193.525	185.853	132.737	132.625	137.828	141.155	0.0238935
rssB	314.385	272.825	157.975	177.083	155.687	159.55	0.094151
galU	219.698	206.555	365.334	444.386	290.951	301.9	0.0115199
hns	4433.33	4009.03	8242.64	9401.71	1811.93	1826.29	0.0558255
tdk	52.3866	44.8543	139.273	224.578	70.3739	72.871	0.0781781
insZ	16.6399	21.4368	12.7938	16.2553	26.1252	23.2876	0.207668
adhE	1382.06	1177.84	1107.95	1268.86	474.24	476.984	0.0803416
ychE	48.1707	49.1144	75.2674	93.3396	62.3486	60.5699	0.015792
oppA	1692.23	1283.01	2883.66	2721.03	2063.16	2153.15	0.189271
oppB	51.9289	37.7853	390.946	330.706	229.212	205.704	0.0126237
oppC	78.3849	87.885	546.554	661.232	267.337	279.84	0.00238898
oppD	104.703	105.256	574.133	581.311	318.496	315.871	0.00262287
oppF	164.139	175.286	693.702	602.906	366.085	374.428	0.00179871
yciU	85.0534	105.045	339.065	441.848	220.959	220.347	0.0503585
clsA	NA	NA	NA	NA	NA	NA	NA
yciY	154.755	228.783	828.552	1125.07	349.787	354.541	0.14312
kch	109.697	109.511	51.4775	77.9478	33.2193	32.5367	0.00138029
yciI	197.75	205.227	305.899	477.305	139.688	124.288	0.0351863
tonB	669.521	741.423	1018.1	1269.83	613.631	638.956	0.245107
yciA	48.3125	53.449	172.572	217.909	132.193	133.587	0.0129472
yciB	113.109	111.033	160.275	201.013	208.001	173.89	0.134448
yciC	144.908	141.363	232.979	254.049	149.049	152.062	0.0887
ompW	5.43919	4.72774	20.9526	48.5948	2.94474	3.06098	0.10046
yciE	61.7134	61.1136	15.5617	25.0313	46.1279	47.987	0.0262054
yciF	105.43	69.114	38.6544	21.5583	5.81533	6.94151	0.140274
yciG	293.199	301.594	112.901	111.007	6.17659	7.46973	0.00768956
trpA	3941.97	3689.72	276.414	167.297	1083.94	1088.45	0.029345
trpB	2563.84	2757.05	337.802	266.626	846.556	861.032	0.0330751
trpC	2282.78	2110.78	133.353	112.06	572.493	610.547	0.0268605
trpD	2512.9	2603.26	45.3901	37.5589	386.415	378.18	0.0124868
trpE	1357.31	1447.41	18.9677	28.5048	368.073	437.087	0.0042628
trpL	128.568	146.867	0	0	522.363	456.808	0.0443332
yciV	57.0924	58.3936	179.178	164.399	78.3205	73.7045	0.0625256
yciO	233.455	227.248	264.879	258.278	130.453	121.337	0.00482185
yciQ	35.6854	32.7799	24.2111	21.0774	23.6337	20.4427	0.0305046
rluB	32.6879	40.9455	211.792	149.496	159.466	153.256	0.00266784
btuR	87.8053	87.3979	148.063	130.669	71.5266	65.9599	0.091816
yciK	87.7437	80.5074	70.8749	81.4679	62.4744	62.8616	0.105522
sohB	49.1521	52.9255	161.894	214.986	128.967	162.2	0.107079
yciN	353.613	325.638	333.959	430.743	114.513	126.494	0.0190289
topA	278.898	278.163	700.781	656.545	349.712	343.617	0.0263471
cysB	455.827	420.891	512.009	536.159	564.672	568.16	0.0836741
ymiA	20.9753	24.1129	7.41347	10.4658	10.8888	13.5577	0.0395789
yciX	377.165	284.097	68.3099	56.2537	61.0945	62.0738	0.108998
acnA	116.142	103.144	98.6358	94.0421	76.4127	82.2937	0.0925171
ribA	218.669	219.748	481.81	494.348	210.207	220.094	0.561688
pgpB	70.8196	76.4836	137.513	192.366	81.9278	80.9599	0.213639
yciS	319.481	365.152	917.651	1177.94	366.47	377.882	0.406898
yciM	243.326	241.758	107.282	158.549	176.371	170.487	0.0186417
pyrF	24.9189	21.1438	115.979	137.57	94.8218	87.181	0.012925
yciH	5.2801	5.91384	300.501	373.236	51.5692	48.4753	0.0174211
osmB	263.784	229.907	80.7866	66.5798	298.363	312.593	0.140007
yciT	495.949	412.166	333.124	463.711	188.679	197.201	0.0983822
yciZ	334.509	318.932	152.519	138.113	114.283	98.6644	0.00249842
gmr	75.0516	64.0272	35.9951	28.4158	51.9896	55.0312	0.190916
ymiB	7.66359	8.36046	0	7.7148	3.24018	3.98852	0.0134536
rnb	468.626	433.483	818.448	776.005	1395.65	1411.81	0.00302898
yciW	165.616	147.104	159.602	169.719	1665.91	1605.41	0.00698744
fabI	562.375	645.578	2419.03	2541.73	545.339	529.049	0.347132
ycjD	18.2829	21.4797	47.2766	48.8168	19.8454	15.6149	0.507791
sapF	120.81	112.543	87.1014	86.3255	47.4745	42.1473	0.0085418
sapD	130.431	128.72	225.842	220.256	73.2079	86.6743	0.0816403
sapC	12.2425	21.8143	39.9816	41.821	16.871	16.106	0.928532
sapB	28.1602	38.1495	55.4399	45.562	32.1013	25.5031	0.552625
sapA	102.19	103.251	73.8777	87.3781	85.8827	79.7512	0.0893735
ymjA	161.217	152.781	119.542	140.497	181.143	157.896	0.466736
puuP	11.7901	12.3263	22.2525	21.43	57.9493	54.6291	0.0206252
puuA	128.56	153.039	39.0892	31.3974	331.148	333.366	0.0391325
puuD	54.3258	54.0229	38.1285	28.5901	296.476	332.944	0.0444683
puuR	106.459	84.101	319.208	261.792	370.921	433.139	0.0414869
puuC	16.089	19.1346	12.5327	4.53659	58.5459	62.8589	0.00578706
puuB	7.81612	7.2697	7.46556	7.37754	30.1114	32.8562	0.0302003
puuE	6.60538	6.47439	11.8976	12.1572	20.392	17.7026	0.0676052
pspF	24.9443	24.292	31.0468	20.7069	22.5461	24.2107	0.356328
pspA	100.802	89.4974	84.3407	111.801	27.4357	32.664	0.0263564
pspB	15.1898	18.9996	12.7512	16.8011	9.01055	7.95097	0.118171
pspC	10.5342	11.1307	4.64887	36.7524	14.1179	20.0336	0.278988
pspD	7.64889	8.39238	5.38479	6.08149	11.4164	14.7338	0.187886
pspE	36.5252	32.4588	106.26	119.151	40.5376	34.1197	0.54508
ycjM	1.71693	1.35635	5.26555	1.44652	1.11704	1.07846	0.244907
ycjN	1.04371	0.664196	2.03398	0.835322	0.579185	0.814802	0.567115
ycjO	0	0.52371	3.52392	5.51057	1.1417	0.499692	0.314286
ycjP	1.06716	0.950761	1.70167	2.56245	2.01346	1.16635	0.397833
ycjQ	1.33246	2.48731	9.08203	15.1292	4.23932	3.34411	0.131032
ycjR	6.52746	3.86745	4.24231	10.6091	4.99623	4.92012	0.886685
ycjS	13.7358	11.0534	22.6406	18.666	8.55674	8.28649	0.204229
ycjT	3.02164	3.0996	6.11415	7.97672	6.85732	6.46258	0.0288751
ycjU	0.905967	1.15307	3.98474	6.54589	0.430925	0.471511	0.126192
ycjV	1.73642	0.663011	4.41931	8.48485	1.34902	1.58151	0.707642
ompG	0.905733	1.40895	4.48613	7.15279	1.89877	1.58876	0.210753
ycjW	12.3465	12.6422	14.5988	14.055	25.5512	20.6301	0.144148
ycjX	31.7615	36.524	11.8003	9.85044	53.4171	53.0347	0.0773724
ycjF	11.9948	11.8988	42.5489	28.7307	38.6649	34.2736	0.0567412
tyrR	215.708	222.335	164.661	185.265	111.335	106.147	0.00193544
tpx	1456.09	1766.08	2828.93	3247.67	611.194	644.288	0.0963691
fnr	1152.75	1229.48	1108.74	1120.95	841.39	853.691	0.0647603
ogt	32.4897	35.6137	38.9207	48.666	79.5365	74.5681	0.0089616
abgT	0	0	0	0	0	0	nan
azoR	32.6309	39.4194	99.5856	87.0306	41.433	44.16	0.266668
hrpA	89.304	91.9103	83.8603	79.9054	87.6133	81.6007	0.263801
ydcF	96.8494	91.9892	125.363	120.682	103.663	108.43	0.0760958
aldA	46.0828	37.4026	957.832	671.67	120.971	134.837	0.01568
gapC	5852.24	5101.3	1120.9	1458.53	706.322	780.95	0.0483622
cybB	157.136	135.656	236.833	253.746	150.401	142.193	0.994288
rydC	NA	NA	NA	NA	NA	NA	NA
ydcA	NA	NA	NA	NA	NA	NA	NA
hokB	120.845	100.783	35.0657	25.2017	102.002	140.959	0.688152
mokB	180.87	204.411	92.5029	65.8972	141.323	141.043	0.143118
sokB	10.8696	15.4944	0	0	26.0575	18.4798	0.203206
trg	16.6866	18.0061	18.5032	24.5172	16.1041	14.6106	0.185964
ydcI	423.729	420.201	787.375	511.398	349.384	358.6	0.0235332
ydcJ	24.0775	24.4057	7.2935	19.4879	17.2016	16.283	0.022261
opgD	92.234	92.4323	221.326	190.937	98.7722	92.7814	0.455608
ydcH	18.0706	22.9995	1088.1	1372.89	51.1567	54.0666	0.0157842
rimL	139.431	134.389	204.55	210.514	62.0998	58.2678	0.0023933
ydcK	68.0456	67.7729	32.1704	37.1584	14.1209	12.933	0.00455783
tehA	5.41128	8.43093	48.8763	51.1212	68.0305	63.6744	0.00347885
tehB	169.34	157.186	179.515	193.195	287.048	289.74	0.0241096
ydcL	340.574	308.269	170.468	189.295	113.439	104.991	0.0359235
insP	10.0385	9.41434	2.76718	18.1262	3.90923	4.70517	0.0103769
insQ	226.487	227.145	147.945	152.987	126.371	119.335	0.0204555
ydcO	3.2356	5.0447	12.8081	8.26586	5.38656	6.48328	0.257587
ydcN	14.4983	16.7228	21.8159	23.13	17.5995	15.4057	0.625598
ydcP	18.8425	19.9849	103.213	97.9882	94.1059	82.3378	0.052286
yncJ	6.97267	2.95817	32.0849	40.9118	17.7702	22.8936	0.0467662
hicA	102.152	57.4921	10.8061	10.6787	186.772	199.702	0.102447
hicB	27.607	14.501	0	0	1294.65	1329.32	0.0030092
sra	20461.9	17677.3	1545.39	1858.82	402.027	503.076	0.0472528
bdm	38.796	38.8212	7.74811	2.50017	9.50245	6.49839	0.031002
osmC	1065.32	1133.98	451.604	458.156	62.3523	55.6065	0.0198284
ddpF	9.67865	9.67887	9.80066	17.1856	11.29	11.5137	0.0412838
ddpD	9.00188	9.18962	8.23594	10.3958	10.0948	10.9318	0.168558
ddpC	9.33456	12.5263	13.3269	21.3727	11.1483	12.4447	0.686053
ddpB	1.09211	2.20082	4.44048	4.75105	3.33324	2.98405	0.199291
ddpA	10.6791	10.113	10.0197	7.83418	6.77273	6.4071	0.0131607
ddpX	6.83199	7.60852	10.27	6.95923	2.84344	3.97549	0.0402605
dosP	121.408	110.824	14.0462	12.8259	41.9058	40.9659	0.0434972
dosC	158.625	130.03	36.995	44.1244	69.9207	64.2105	0.105585
yddW	30.7552	37.2798	14.3088	21.4787	43.5612	37.7933	0.267573
gadC	1277.18	1193.37	56.1911	61.8791	12.2393	12.2242	0.0218047
gadB	1368.47	1448.22	24.9153	12.7203	11.7282	13.0861	0.0181484
pqqL	43.0952	40.1916	136.986	121.489	30.7593	33.2503	0.0389773
yddB	85.3061	68.712	150.322	166.244	46.7625	46.5439	0.169802
yddA	30.1573	30.3457	114.721	120.755	24.6933	20.5688	0.167602
ydeM	2.13101	2.9209	3.71634	3.49764	2.91091	4.18041	0.327222
ydeN	5.67458	3.53594	8.80763	12.1933	4.06743	5.24013	0.97277
ydeO	3.35533	3.09244	16.0017	29.7658	2.18299	2.5291	0.0642471
safA	1.3983	1.06781	0	0	0.620763	0.339614	0.0766551
ydeP	5.52034	6.51195	16.0438	15.1589	9.71319	9.64697	0.0844376
ydeQ	1.69702	1.90579	4.7033	6.49224	2.76977	2.06084	0.316969
ydeR	0.790515	0.804906	5.21811	8.03625	1.75471	2.49597	0.173193
ydeS	0.761317	1.16276	11.7066	7.11912	1.52091	1.47925	0.224176
ydeT	0.935987	0.992736	11.4963	8.58248	1.81792	1.70497	0.0176605
yneL	4.41904	2.10913	0	0	1.53265	1.3416	0.357455
hipA	19.8053	18.2311	28.3721	33.8798	18.5744	17.8388	0.481492
hipB	15.2537	13.6507	20.5953	6.06782	7.1421	12.4457	0.312145
yneO	3.22446	2.43672	12.3517	19.5298	8.85725	11.7472	0.10245
lsrK	9.12535	7.18983	14.5582	22.8829	14.8128	15.0771	0.0852463
lsrR	10.1274	9.32965	29.0711	42.1726	17.4486	23.0744	0.160112
lsrA	2.30816	3.10093	4.51397	3.51586	2.06361	1.86866	0.300615
lsrC	1.08678	2.65115	7.20274	6.82261	3.41748	3.07947	0.318477
lsrD	1.11958	3.32488	1.92616	2.99114	3.10642	3.62559	0.483248
lsrB	8.82791	8.45579	7.4787	7.65447	8.28259	8.95216	0.956243
lsrF	2.68951	2.89646	5.73148	8.01423	10.3326	7.91403	0.118009
lsrG	24.2558	14.7145	9.85916	21.3416	18.1146	20.3713	0.967951
tam	82.1727	78.587	20.16	22.7683	18.2915	18.3229	0.0183734
yneE	102.62	99.7361	44.4201	54.5938	163.86	153.957	0.0393312
uxaB	13.0035	15.0925	21.241	20.084	112.016	114.302	0.000258179
yneF	47.8958	53.0621	52.2052	46.1423	56.7084	61.9317	0.137834
yneG	33.3913	22.7673	28.5573	48.0032	47.4274	52.8598	0.101243
glsB	NA	NA	NA	NA	NA	NA	NA
sad	28.439	27.0132	62.9985	72.3158	56.5961	66.2648	0.0849889
yneJ	27.2603	23.8288	47.7085	36.7371	30.4834	30.1064	0.217114
yneK	5.24383	2.26059	2.14233	9.43611	1.97125	2.0542	0.451151
ydeA	55.5322	47.5606	126.869	108.37	80.904	88.6211	0.0268445
marC	94.596	103.221	52.7709	76.2213	20.6837	21.8514	0.0323147
marR	14.899	13.8317	21.9848	45.9341	18.8702	20.4346	0.0401287
marA	23.4426	21.104	73.4687	78.7552	23.4795	33.5602	0.425139
marB	5.84415	6.08578	38.2099	24.6592	12.9723	10.6456	0.121915
eamA	41.385	44.4308	223.146	236.716	104.104	101.498	0.00127154
ydeE	95.6673	87.468	58.9661	60.004	114.721	117.053	0.0864961
yneM	592.245	629.828	296.365	264.393	267.096	334.72	0.0295843
mgrR	NA	NA	NA	NA	NA	NA	NA
ydeH	42.7466	37.0065	131.751	173.648	63.2945	68.2647	0.0219326
ydeI	118.625	114.669	109.504	88.6319	32.0808	34.8743	0.00152349
ydeJ	36.0695	23.4464	7.37062	18.2093	13.7448	13.9114	0.240104
dcp	63.1353	66.0381	121.646	118.908	397.326	443.534	0.0405369
ydfJ	11.6109	15.2874	0	0	516.345	555.739	0.0228307
rspB	55.4698	51.324	28.1276	33.6199	757.088	779.424	0.00771954
rspA	29.655	25.6296	18.3003	13.5565	404.73	422.694	0.0106757
ynfA	8.87057	5.64503	68.7277	48.7188	20.1589	20.2622	0.0785941
ynfB	349.931	271.827	599.109	693.204	224.955	241.155	0.285931
speG	170.54	131.797	129.557	141.025	138.466	115.451	0.416154
ynfC	65.9763	56.2922	65.2354	80.8915	34.9849	37.3897	0.105717
ynfD	71.2701	80.3506	35.9408	32.6492	10.4978	8.81521	0.0375023
ynfE	6.56726	5.71615	5.41807	6.34158	2.77441	1.59504	0.0393684
ynfF	16.543	15.3325	13.7099	18.9369	9.22722	8.91152	0.0431219
ynfG	9.38877	12.6423	14.701	31.8953	9.51406	6.11389	0.306899
ynfH	49.6914	46.7288	34.9539	62.2147	30.0926	32.4144	0.0143507
dmsD	48.6189	74.5688	128.678	177.378	89.8826	97.1873	0.226104
clcB	11.3062	10.8897	15.026	18.259	14.6678	16.1421	0.0882269
ynfK	27.7019	23.0835	48.4352	133.457	13.3734	12.3702	0.103399
mlc	NA	NA	NA	NA	NA	NA	NA
ynfL	9.9706	10.1003	19.2551	21.4444	15.2439	11.7375	0.298574
ynfM	100.664	117.89	326.215	340.214	94.5604	89.5223	0.276605
asr	43.2972	25.3269	60.3514	48.9353	12.8628	12.7466	0.25192
ydgU	0.783834	0.498815	0	0	0.869942	0.951877	0.292451
ydgD	140.71	139.307	70.6783	110.372	55.1179	56.3414	0.000140241
mdtI	3.57014	3.74205	26.0819	13.0918	13.7517	11.4764	0.0789362
mdtJ	24.5814	21.5248	49.646	72.2999	24.881	24.1198	0.512895
tqsA	3.2445	4.93241	6.69899	12.0008	15.0039	12.258	0.0414078
pntB	56.9481	71.4112	518.791	436.811	161.548	162.132	0.0467236
pntA	159.603	171.664	391.456	420.439	204.651	191.557	0.0682921
ydgH	87.2938	85.4929	197.593	179.726	133.457	132.333	0.00145754
ydgI	2.88281	4.29554	56.7026	53.6912	19.9773	14.4303	0.110686
folM	63.3097	57.0951	53.2401	50.0448	50.4566	57.2591	0.303259
ydgC	65.4122	61.317	107.446	57.0574	107.86	90.5313	0.13552
rstA	187.524	156.6	176.989	214.139	283.452	293.253	0.0625534
rstB	133.462	129.497	113.85	152.222	153.222	132.377	0.469775
tus	47.1813	35.6039	22.8801	7.83923	26.3462	25.2391	0.223522
fumC	39.2758	37.4472	52.1082	35.1947	63.0751	68.2574	0.0387681
fumA	91.2371	83.7555	163.019	152.797	166.872	169.05	0.0192834
manA	99.2519	91.7312	110.394	144.193	31.5114	26.9154	0.00912698
ydgA	1039.58	882.309	317.67	350.898	177.383	177.006	0.0636593
uidC	1.51848	1.15959	5.47666	11.9439	3.20205	2.58163	0.0721683
uidB	1.98	1.62004	4.87217	6.28863	2.66841	5.0666	0.329635
uidA	5.64267	4.71742	13.9862	14.4546	6.32394	6.1134	0.253845
uidR	163.087	160.468	241.916	256.768	78.3982	81.5101	0.000733687
hdhA	367.029	318.157	301.969	305.177	27.4373	23.8776	0.0478973
malI	17.6602	15.2153	190.524	150.097	32.3655	34.864	0.0102117
malX	2.97971	4.02947	7.35414	8.30564	6.47629	6.48317	0.111157
malY	49.3696	53.1367	51.1596	66.0658	50.1145	47.451	0.406739
add	52.0409	61.2853	73.4911	63.5971	86.7395	85.1257	0.0915985
ydgJ	201.084	220.2	305.918	308.666	329.186	330.456	0.0500225
blr	102.769	98.2084	3.79499	62.147	60.2502	66.3394	0.0131503
cnu	545.285	403.536	28.7787	40.0027	36.2281	32.8169	0.101532
ydgK	247.961	243.767	229.868	338.594	154.945	153.934	0.0099925
rsxA	160.694	172.822	126.115	111.812	89.8844	86.4236	0.0352268
rsxB	166.457	172.578	298.959	327.379	100.697	93.35	0.00492842
rsxC	98.626	110.033	155.518	145.759	55.5205	56.5658	0.0727487
rsxD	53.6631	54.91	108.367	117.033	38.4626	39.7233	0.00338954
rsxG	61.6852	71.6082	114.345	122.617	42.4311	41.653	0.124839
rsxE	82.733	80.16	146.336	157.898	36.122	42.3904	0.0245317
nth	76.8214	68.4594	187.96	183.408	28.8142	30.8814	0.0496235
dtpA	24.9667	32.7747	112.941	142.285	96.7654	92.3069	0.0110529
gstA	106.057	118.814	118.359	155.06	158.936	146.235	0.0467646
pdxY	85.8844	88.4065	219.161	221.577	105.884	114.333	0.0937766
tyrS	356.476	291.971	775.571	786.97	409.456	418.696	0.213459
pdxH	128.318	127.778	140.467	177.957	330.523	317.807	0.0204108
mliC	20.1608	15.2355	14.49	42.5483	79.2468	68.0933	0.0335572
anmK	22.9406	15.8966	42.6475	48.8951	41.6802	39.0023	0.0750205
slyB	374.57	439.411	2842.96	3656.78	585.666	629.496	0.0468401
slyA	458.89	445.292	674.933	734.325	384.408	388.045	0.0509343
ydhI	8.15044	9.40101	13.1143	26.2043	10.4592	10.8257	0.183564
ydhJ	20.1989	20.4863	25.9148	27.6942	11.676	10.2205	0.0418583
ydhK	14.6361	14.0831	24.823	26.0226	8.2615	8.73422	0.00423535
sodC	230.934	185.811	121.374	116.387	32.6795	30.7027	0.080353
ydhF	145.903	137.66	132.736	151.716	57.4305	59.1431	0.0252642
ydhL	47.5574	51.192	42.836	51.7534	8.70338	7.37272	0.0142924
nemR	4.73044	3.36451	22.3146	27.0018	9.4193	9.79958	0.0608801
nemA	39.7884	44.9656	90.7999	95.4162	45.3965	39.6752	0.970921
gloA	129.977	123.257	812.184	962.27	140.802	148.283	0.0716507
rnt	113.798	98.7301	117.697	145.01	131.69	120.183	0.182405
lhr	30.2465	33.5557	24.0793	28.306	31.8254	34.0372	0.662784
grxD	282.323	289.79	849.162	938.856	245.711	238.021	0.0144268
ydhO	43.0538	35.8342	32.8155	51.6211	23.4662	24.0799	0.141934
sodB	11.102	10.1447	83.392	95.5734	90.8322	99.2143	0.0295559
ydhP	19.5798	17.9923	65.1863	60.6964	68.3482	68.8659	0.0047686
ynhF	80.5998	71.8087	815.544	1167.08	32.7998	34.0247	0.0607156
purR	199.004	237.454	600.042	619.515	349.537	303.629	0.0717507
ydhB	16.1112	19.8804	23.3191	25.4679	16.8998	17.6564	0.768824
ydhC	2.52248	3.9128	16.1757	9.13427	6.38656	4.69062	0.173386
cfa	699.015	639.533	298.804	282.708	303.198	308.308	0.0504133
ribC	206.878	206.102	346.337	497.557	136.296	136.932	7.09464e-05
mdtK	26.5179	29.2507	111.538	130.882	51.3277	52.2976	0.0205427
ydhQ	21.0844	16.0429	146.836	190.323	52.4819	53.7141	0.0360495
valV	NA	NA	NA	NA	NA	NA	NA
valW	NA	NA	NA	NA	NA	NA	NA
ydhR	805.528	643.365	853.204	1036.83	299.552	373.979	0.0887061
ydhS	189.803	161.441	22.9402	16.8236	6.84387	5.24192	0.0524264
ydhT	23.953	21.8159	10.5868	15.942	11.8288	17.3462	0.170103
ydhU	8.01483	6.60904	19.7716	21.9862	9.27115	9.45892	0.204741
ydhX	7.30076	9.61812	10.3639	15.3373	8.38708	9.4881	0.7571
ydhW	12.338	8.3528	14.3893	19.5846	12.528	11.317	0.570781
ydhV	2.17486	2.02991	5.45699	10.1433	2.78925	3.99102	0.274112
ydhY	1.48047	0	1.14395	4.30651	2.98747	3.26884	0.180951
ydhZ	16.5599	17.6215	97.9108	153.01	27.1167	30.0004	0.0532304
pykF	864.352	829.605	757.186	665.968	343.637	312.484	0.00213498
lpp	13042.7	16197.6	49575.2	58646.3	13835.8	13354.9	0.63265
ynhG	349.986	376.084	92.7791	93.4988	45.2096	40.8304	0.0222523
sufE	1042.33	881.436	443.768	451.325	125.934	116.765	0.0599972
sufS	1099.42	985.862	388.88	359.582	171.432	172.93	0.0414328
sufD	765.672	676.462	496.777	434.746	161.632	169.326	0.0494496
sufC	511.272	446.681	337.023	298.213	98.8776	97.3428	0.0537298
sufB	379.873	339.556	284.074	267.296	110.725	116.429	0.047936
sufA	122.455	135.19	154.206	192.452	28.8747	40.3837	0.00849677
rydB	NA	NA	NA	NA	NA	NA	NA
ydiH	2568.59	2048.47	1330.78	1331.52	535.41	598.694	0.0903698
ydiI	204.21	179.456	477.006	567.629	204.808	229.186	0.28448
ydiJ	192.16	200.556	276.625	248.731	359.141	375.329	0.00923598
ydiK	47.1327	63.0095	87.8577	99.4675	85.2398	75.5615	0.137436
rprA	NA	NA	NA	NA	NA	NA	NA
ydiL	4.99571	4.32366	20.0911	8.31988	3.32671	3.1547	0.130201
ydiM	1.10125	1.40162	1.57422	3.33356	2.96826	2.67467	0.0174507
ydiN	0.607392	0.38653	5.47666	4.90554	2.27514	1.65962	0.100959
ydiB	3.85967	2.65536	6.06674	7.16311	4.39945	5.06716	0.199882
aroD	88.0919	66.9171	126.945	165.426	74.454	80.1979	0.989374
ydiF	1.05355	0.788772	3.14585	5.07553	3.3703	3.76299	0.0123803
ydiO	2.14047	2.93386	4.35831	9.37562	5.1167	5.69859	0.0342208
ydiP	9.70912	7.8985	8.38893	19.8368	13.2197	13.2492	0.128232
ydiQ	3.57558	2.78923	4.3754	5.29447	2.56024	3.92193	0.94875
ydiR	8.01314	5.47251	5.60155	11.7899	6.83275	6.64559	0.998169
ydiS	3.73505	4.75381	10.9349	12.3497	6.54967	6.35011	0.13352
ydiT	2.70375	2.86768	8.94534	0.918429	2.00051	1.36808	0.159637
fadK	3.73626	4.21846	8.56466	7.37754	4.21359	7.17181	0.449604
ppsA	457.777	503.54	414.353	384.2	995.008	875.15	0.0550622
ppsR	106.353	111.659	60.2011	84.8258	83.3899	86.538	0.0280217
aroH	308.743	325.587	232.691	270.018	224.873	217.004	0.0263337
ydiE	166.105	165.515	199.237	154.698	101.788	84.4791	0.0751562
ydiU	395.991	440.221	326.1	282.983	216.652	225.168	0.0626065
ydiV	NA	NA	NA	NA	NA	NA	NA
nlpC	158.504	164.67	115.686	204.981	129.476	123.581	0.0145679
btuD	202.457	209.364	128.787	174.612	71.6484	77.2584	0.00142708
btuE	274.561	255.446	148.562	150.662	81.9712	71.3579	0.00905637
btuC	32.4206	36.4654	46.7933	40.7367	54.4962	49.0995	0.0417573
ihfA	2092.08	2180.48	1745.32	1941.43	1474.48	1391.13	0.00746735
pheT	724.425	873.354	976.762	838.888	473.077	470.054	0.142277
pheS	808.368	843.28	1047.94	868.777	472.321	476.165	0.0296901
pheM	77.686	127.208	0	0	200.676	160.545	0.139035
rplT	2924.89	3265.13	8388.05	8764.62	5537.2	5126.38	0.0154018
rpmI	17142.6	15853.1	56611.1	61115.4	11388.5	11828.8	0.0593247
infC	5912.32	6169.13	7654.23	7609.73	6354.99	6363.93	0.243453
thrS	1357.09	1150.94	1635.79	1674.42	1953.01	2062.8	0.043538
arpB	5.24721	3.50786	4.78169	1.13692	3.70595	3.15389	0.464084
yniD	14.8165	14.7183	24.3512	45.003	12.8345	12.2879	0.0706482
ydiY	14.9721	11.5222	98.9098	107.438	11.4644	13.5308	0.751943
pfkB	126.769	145.55	76.6099	67.94	144.412	137.679	0.696208
ydiZ	268.854	253.898	730.399	709.841	88.5605	98.5532	0.00517397
yniA	209.286	204.417	98.8549	86.8699	90.8151	96.6931	0.00136653
yniB	150.269	158.002	272.031	232.809	121.185	118.294	0.0457345
yniC	117.709	112.646	106.855	129.964	106.9	103.747	0.101945
ydjM	22.2328	20.954	11.3272	18.2753	20.3023	19.1386	0.163739
ydjN	121.792	139.528	968.533	1151.65	982.357	911.356	0.0199561
ydjO	1.88464	0.846594	7.73159	2.68675	1.96863	2.01942	0.439135
cedA	35.6777	28.4606	2.95166	30.002	21.7505	18.307	0.139871
katE	308.596	288.333	79.5891	74.6071	14.7014	16.086	0.0221715
chbG	27.8847	35.1922	43.6728	43.5629	52.4035	58.1928	0.0404067
chbF	9.89055	9.0307	21.2048	26.7424	13.3634	13.4905	0.0636272
chbR	36.6035	33.6841	50.4829	66.6237	40.6245	42.2477	0.0920529
chbA	25.4526	15.169	45.6372	59.2347	13.6759	15.2093	0.45525
chbC	10.0667	8.35987	42.0465	75.303	9.98397	9.45039	0.66047
chbB	57.4682	50.5747	116.935	135.43	42.4418	46.4392	0.168223
osmE	830.963	757.466	265.885	283.559	38.045	36.8636	0.0308493
nadE	434.607	359.395	470.95	530.905	368.432	432.06	0.953615
cho	109.872	102.992	92.0799	90.006	123.645	138.521	0.142696
ves	2.29494	2.55578	2.07539	6.09416	3.02462	3.13531	0.087105
spy	67.0098	56.7893	41.8152	88.3392	25.5707	21.6739	0.0559778
astE	5.99845	8.60402	15.2975	15.6048	8.2425	9.94382	0.384487
astB	19.0313	23.4882	10.3176	9.84441	16.8016	18.4716	0.329538
astD	6.89438	8.94361	4.68793	8.58069	10.2269	9.17748	0.300517
astA	14.42	17.8943	2.541	8.60927	11.1029	8.86518	0.115835
astC	18.1722	20.3373	11.357	8.62465	10.9536	13.1267	0.0423484
xthA	37.4699	47.8307	170.055	182.354	50.7867	46.9794	0.428815
ydjX	9.89645	9.6412	14.4594	19.3684	3.93241	2.81906	0.0450661
ydjY	6.59207	6.61526	15.8684	33.8518	6.04996	6.31188	0.188855
ydjZ	7.10976	7.80085	8.77994	20.976	9.79547	5.95447	0.863469
ynjA	8.02462	17.5897	14.3712	20.1653	29.1924	26.7085	0.176493
ynjB	36.6401	52.1263	41.1791	51.3659	40.0326	32.2343	0.470623
ynjC	5.44982	11.4245	8.71662	16.173	13.7337	14.3264	0.309922
ynjD	25.2846	30.8541	64.3408	71.4268	25.0246	28.1729	0.70105
ynjE	15.6476	15.5942	38.2023	60.8986	16.2197	17.6577	0.31764
ynjF	13.5572	17.6001	17.71	30.002	29.6416	31.7748	0.0424464
nudG	18.8559	25.1639	70.319	101.919	37.5878	33.7916	0.087769
ynjH	21.4138	23.0615	25.3973	10.8798	26.639	24.29	0.16794
gdhA	518.388	623.539	723.302	713.217	1305.32	1265.52	0.0264473
ynjI	8.4308	6.84916	39.0436	33.2011	11.6464	8.93123	0.262954
topB	96.6321	96.9759	102.117	101.842	41.882	39.2621	0.0132354
selD	84.4626	105.109	251.451	227.86	135.15	136.688	0.154832
ydjA	35.3747	35.4159	433.99	389.374	88.8706	80.5248	0.0537496
sppA	177.373	167.902	183.466	186.991	213.974	210.931	0.0543872
ansA	127.035	113.727	158.92	176.295	177.025	176.816	0.0745205
pncA	96.6313	89.8436	318.035	326.377	125.586	134.043	0.0239086
ydjE	2.7844	2.36257	6.86115	13.5108	5.62589	5.11535	0.0152302
ydjF	34.8189	26.885	30.5549	48.0269	25.2474	30.1623	0.58124
ydjG	5.18353	7.07717	4.8743	16.7901	13.2841	15.9087	0.0421597
ydjH	1.06651	0.493601	11.8533	6.26624	3.98143	6.24027	0.144734
ydjI	2.254	2.73218	13.9966	7.41985	6.79008	6.90822	0.026071
ydjJ	1.69999	1.48041	2.51909	8.53505	3.47557	3.80292	0.0141525
ydjK	1.12713	1.25525	3.98474	9.97893	1.72006	1.53987	0.0684203
ydjL	2.35334	2.8843	11.5435	15.2935	4.44985	4.02218	0.0453909
yeaC	318.853	288.119	1397.72	1092.93	440.849	449.222	0.0534624
msrB	228.772	218.725	1235.27	1066.38	360.938	389.209	0.0377991
gapA	3484.22	3719.73	8804.84	10696.3	3385.66	3346.5	0.287975
yeaD	31.0832	34.9915	94.5532	99.1591	32.1069	34.6325	0.901418
yeaE	76.0669	77.3442	81.3726	71.0574	127.162	131.707	0.0181719
mipA	32.3218	35.3037	648.441	747.881	147.273	133.454	0.0334525
yeaG	877.611	784.291	103.418	68.2371	14.4651	17.5368	0.0362196
yeaH	285.462	284.472	41.5232	33.6471	7.57506	8.01527	0.000129692
yeaI	9.03187	8.95962	6.9652	14.2692	1.54783	1.37102	0.00214594
yeaJ	8.36876	5.85826	36.2249	28.6383	23.2203	23.8828	0.0364486
yeaK	123.004	142.871	145.158	135.009	140.377	143.422	0.530915
yoaI	14.2324	11.1473	0	0	4.45525	7.53387	0.091615
yeaL	19.0955	21.4575	48.6727	39.8684	30.7398	33.8439	0.0298314
yeaM	29.6231	25.2277	36.648	47.3024	24.7789	30.2868	0.978564
yeaN	4.02694	5.22781	9.30447	10.0514	7.1509	6.16172	0.125387
yeaO	86.7281	88.1519	124.351	140.44	37.8711	40.4513	0.00338141
yoaF	35.9599	38.9185	107.822	112.243	43.7113	48.1252	0.101841
yeaP	563.241	558.334	530.833	683.203	292.909	281.358	0.00433105
yoaK	7.44512	14.6875	891.133	853.693	3.71835	6.32887	0.322575
yoaJ	177.278	199.874	76.5071	32.4022	101.071	73.2357	0.0327408
yeaQ	324.741	374.193	757.581	964.04	70.1573	59.0037	0.0451937
yoaG	3.77796	12.5759	6.53236	0	34.834	38.8207	0.059011
yeaR	32.3976	26.056	15.939	20.2513	41.4714	37.1708	0.13544
leuE	32.1045	27.8599	90.5453	88.3157	51.3857	56.7087	0.0220668
dmlR	31.094	32.6431	76.3311	65.4589	28.4651	31.2663	0.366326
dmlA	21.3781	21.7012	21.1345	16.6586	12.4877	11.2464	0.0301658
yeaV	1.62291	1.46311	4.13355	5.78877	1.35089	1.14965	0.156827
yeaW	1.93208	2.13832	7.43819	4.80032	2.42402	2.14226	0.301834
yeaX	4.582	6.56074	17.82	24.3184	8.79343	9.73756	0.120773
rnd	103.007	107.954	187.156	149.611	245.854	229.62	0.0257498
fadD	30.5704	32.6742	138.828	107.142	70.9358	64.0715	0.0432725
yeaY	47.2546	47.6438	287.559	293.679	94.3075	83.4852	0.0823038
tsaB	NA	NA	NA	NA	NA	NA	NA
yoaA	61.1621	54.2227	75.1909	80.6804	105.801	104.24	0.0376071
yoaB	140.918	123.988	494.801	709.091	136.905	148.807	0.430754
yoaC	83.2558	55.8154	125.121	160.211	53.6128	54.6073	0.46262
yoaH	97.5379	125.26	200.565	424.528	144.337	161.488	0.149936
pabB	19.2396	15.3272	72.8488	75.7319	30.6061	27.9506	0.0474368
nudL	99.7311	101.474	95.799	133.843	73.8971	75.1311	0.00278893
sdaA	75.8151	83.9118	106.844	80.5109	54.8592	57.2623	0.0859261
yoaD	NA	NA	NA	NA	NA	NA	NA
yoaE	71.9647	81.3537	125.147	126.945	106.025	99.4709	0.0551969
manX	396.593	374.707	603.615	711.158	153.255	155.58	0.0283924
manY	258.524	255.447	445.336	502.955	164.627	172.3	0.0124382
manZ	329.576	338.942	753.172	890.869	236.378	221.123	0.0134992
yobD	30.5707	33.105	69.7981	73.5343	28.6804	32.2021	0.59141
mntP	NA	NA	NA	NA	NA	NA	NA
rlmA	134.116	133.108	189.497	207.681	132.093	143.999	0.592076
cspC	4487.2	5051.16	9924.29	12774.4	4188.33	4153.24	0.279311
yobF	576.26	696.375	3667.62	4310.91	364.132	249.508	0.0582163
yebO	120.656	131.793	1221.16	1530.1	206.814	228.232	0.0355293
mgrB	32.0324	38.7104	345.344	358.149	26.5737	33.0058	0.3519
yobH	57.676	62.4607	78.6987	126.008	105.283	102.297	0.00828843
kdgR	52.2862	44.2698	249.046	350.819	73.9696	82.7078	0.0373318
yebQ	5.23287	5.13012	12.5284	13.1668	9.33944	7.29934	0.199314
htpX	242.874	262.771	435.611	383.291	427.794	416.368	0.0107496
prc	600.272	553.363	855.757	851.038	537.575	493.547	0.19768
proQ	954.693	1090.6	1457.42	1375.97	1049.54	1056.22	0.733512
msrC	512.033	558.13	884.805	942.894	472.713	447.715	0.138577
yebS	119.78	124.481	62.7504	102.624	57.354	53.4655	0.00245991
yebT	157.06	159.009	108.287	112.456	64.3812	63.6723	0.00233719
rsmF	78.1168	82.3203	60.7673	64.3168	74.345	67.7481	0.165743
yebV	2574.78	3667.36	1851.14	2482.57	124.945	119.083	0.114698
yebW	313.47	280.797	52.2997	43.5967	24.5803	24.8265	0.0381191
pphA	121.565	115.876	48.0352	75.6215	7.06308	7.25515	0.0161078
ryeB	NA	NA	NA	NA	NA	NA	NA
ryeA	NA	NA	NA	NA	NA	NA	NA
yebY	188.519	197.858	1157.67	1308.25	337.547	337.418	0.0205707
yebZ	187.133	190.645	281.26	323.836	318.788	326.012	0.00461199
yobA	454.509	419.816	859.429	884.219	356.201	380.112	0.0958312
holE	101.749	67.0518	459.539	506.138	50.1579	54.2548	0.31133
yobB	51.8209	44.962	72.0529	69.0457	36.6127	35.4871	0.164589
exoX	164.442	153.975	58.7795	94.8932	133.838	123.107	0.0546981
ptrB	72.4144	69.2967	37.4693	37.9938	64.6889	63.4285	0.106837
yebE	24.8494	23.0615	34.0514	36.4115	25.9991	25.6188	0.275162
yebF	143.677	149.802	389.098	347.922	85.1638	96.5822	0.0279313
yebG	302.404	253.609	643.31	599.421	153.723	178.112	0.0891313
purT	12.6721	15.6148	179.668	151.155	30.4574	30.4835	0.0571989
eda	19.0354	38.1919	122.894	177.488	88.3208	92.4655	0.0859546
edd	17.4812	19.433	77.7157	76.1475	24.252	22.7741	0.0607632
zwf	200.561	184.94	272.291	331.303	194.216	198.072	0.739686
yebK	41.2971	41.9694	121.466	136.561	56.4552	54.4456	0.0292356
pykA	201.337	209.52	280.34	278.813	182.478	186.749	0.0752006
waaN	NA	NA	NA	NA	NA	NA	NA
yebA	162.755	161.569	262.758	220.015	126.533	125.404	0.000518846
znuA	137.829	136.287	217.047	223.134	131.164	116.794	0.317078
znuC	83.9441	83.8719	169.51	157.153	57.5017	58.8173	0.0159467
znuB	24.8347	31.0338	110.113	94.4719	29.3169	29.3364	0.731214
ruvB	41.0843	59.6601	117.532	134.608	170.456	154.476	0.0125781
ruvA	51.6771	58.096	380.894	361.789	158.522	152.978	0.0019576
yobI	2.92907	3.72798	0	0	1.85762	0.508145	0.139091
yebB	4.29694	4.05761	3.96492	8.50803	5.23049	5.55479	0.0320556
ruvC	175.281	187.184	252.367	259.155	202.236	207.056	0.121311
yebC	236.33	273.692	696.281	670.49	369.545	407.223	0.0373719
nudB	216.473	237.118	412.724	386.251	388.189	355.2	0.0278307
aspS	181.258	202.551	393.755	378.299	491.184	459.142	0.00789638
yecD	67.6244	79.2355	103.73	125.723	114.835	128.47	0.0346158
yecE	69.0328	77.4353	63.931	84.7309	92.861	89.9342	0.115153
yecN	119.895	118.132	81.5061	86.5967	95.7579	83.2318	0.12729
cmoA	173.913	165.524	128.54	128.476	98.9301	114.977	0.0401249
cmoB	51.6635	59.3488	122.494	136.676	90.0138	74.1571	0.138215
torZ	4.69764	5.11712	7.37915	12.3342	4.88491	5.85893	0.508346
torY	1.36885	0.326664	1.73722	10.5457	1.42427	1.55842	0.43085
cutC	288.545	336.432	377.99	300.381	120.662	118.182	0.077855
yecM	56.8857	57.8105	69.9965	70.4809	92.7696	95.1629	0.00909589
argS	106.643	111.192	333.119	335.576	200.372	183.74	0.0486085
yecT	19.5469	15.4205	33.2469	28.1614	12.3711	11.1821	0.199655
uspC	107.411	104.953	492.659	450.03	16.1043	16.3317	0.00814639
otsA	864.202	813.017	107.546	128.282	23.0339	23.3734	0.0199692
otsB	368.161	333.992	112.528	122.031	14.9324	15.2586	0.0323294
araH	4.50094	6.44467	20.8321	16.1409	10.9274	12.0705	0.0513901
araG	5.51655	5.03876	6.7859	8.3768	3.74557	4.80767	0.279146
araF	3.46073	4.52371	3.86399	4.36393	3.94471	2.83963	0.515888
ftnB	98.6563	92.7654	114.324	152.153	25.0924	22.8478	0.0124449
yecJ	277.276	240.702	572.095	487.532	164.527	173.444	0.111637
azuC	121	115.009	203.359	232.774	327.123	257.146	0.124054
yecR	7.00963	11.6251	8.11707	3.33356	14.6164	10.576	0.398635
ftnA	30.6167	21.5134	128.184	116.032	20.5296	15.8792	0.303025
yecH	3.54151	2.89766	25.9008	29.2519	4.49207	2.15038	0.945441
tyrP	5.83324	6.92265	94.0952	143.698	6.47405	6.98807	0.636918
yecA	43.6992	42.5317	323.805	345.023	67.1865	74.763	0.079959
leuZ	NA	NA	NA	NA	NA	NA	NA
cysT	NA	NA	NA	NA	NA	NA	NA
glyW	NA	NA	NA	NA	NA	NA	NA
pgsA	112.939	132.396	156.341	153.945	178.453	167.65	0.0703649
uvrC	205.965	227.512	281.475	302.131	280.787	278.577	0.104922
uvrY	420.282	369.449	526.204	650.18	288.289	302.666	0.138086
yecF	24.356	31.9993	303.903	339.623	47.9594	46.7517	0.118061
sdiA	330.055	331.213	216.267	215.118	100.779	117.447	0.0232924
yecC	6.67827	10.7664	0	0	71.6484	92.9946	0.0823251
rcsA	35.9308	29.7424	15.3259	11.2507	1521.51	1646.11	0.0252118
dsrB	23.1765	18.2087	125.235	91.4347	25.0874	22.9331	0.391036
yodD	310.508	366.736	74.4518	61.583	25.9763	23.3699	0.0563767
dsrA	NA	NA	NA	NA	NA	NA	NA
yedP	171.777	168.016	31.9365	19.5234	22.3719	25.0111	0.000513561
yedQ	64.6095	62.2721	40.6232	53.685	45.1755	49.0737	0.0314459
yodC	17.1461	16.6445	192.052	118.041	25.4804	42.7028	0.295333
yedI	29.2697	21.9211	75.0069	68.8281	28.0654	28.7743	0.582305
yedA	6.45387	5.68676	7.52818	2.63861	12.6728	12.2988	0.0144401
vsr	25.0477	40.7467	109.136	91.7259	34.2428	36.8636	0.792631
dcm	102.78	88.5506	144.394	164.408	107.814	102.439	0.394553
yedJ	64.3479	83.7964	117.481	146.648	100.232	102.582	0.213304
yedR	17.3053	22.7763	32.0086	36.8877	41.25	37.2544	0.0361441
rseX	NA	NA	NA	NA	NA	NA	NA
yedS	17.5786	22.0682	19.239	32.8186	9.0454	11.6439	0.0930287
hchA	416.44	405.868	205.972	197.76	38.5156	34.691	0.00347785
yedV	112.161	96.4111	44.1576	68.945	51.5838	55.7486	0.0812013
yedW	40.9733	36.878	84.6758	99.6495	32.5829	23.5611	0.21223
hiuH	29.367	24.6873	110.302	162.402	11.8703	11.007	0.0860115
yedY	64.5658	63.6016	9.7537	24.9867	21.6309	18.957	0.00921483
yedZ	54.0546	44.3969	13.1572	8.91569	20.5394	17.7851	0.0817998
zinT	21.1884	14.6491	38.9293	39.8183	15.8225	19.6952	0.971024
yodB	19.642	15.5035	4.05228	12.2042	6.25264	2.58869	0.0426205
serU	NA	NA	NA	NA	NA	NA	NA
mtfA	125.357	120.371	141.114	172.906	66.5933	68.5313	0.0136644
asnT	NA	NA	NA	NA	NA	NA	NA
yeeJ	26.3998	23.9642	18.1079	17.4365	24.377	25.8557	0.968192
yeeL	3.90854	3.39178	1.81641	6.15426	2.76049	2.04961	0.116483
shiA	467.523	547.697	361.259	312.868	1390.69	1400.58	0.0265001
amn	1010.95	796.996	344.906	300.453	820.908	852.815	0.642851
yeeN	99.6521	72.1448	617.885	798.756	127.573	126.323	0.205187
asnW	NA	NA	NA	NA	NA	NA	NA
yeeO	14.1768	12.5047	27.7968	42.8254	44.2021	51.6484	0.0572801
asnU	NA	NA	NA	NA	NA	NA	NA
cbl	17.0196	17.9695	96.7903	95.1167	536.735	524.93	0.00694906
nac	15.3317	13.0513	42.1914	27.0606	9.17097	11.4855	0.140541
asnV	NA	NA	NA	NA	NA	NA	NA
erfK	132.819	149.541	71.4947	59.9075	58.4405	60.1271	0.0623927
cobT	31.4783	26.4512	76.5956	68.5046	79.9096	115.42	0.155008
cobS	2.71187	1.95087	35.9912	20.6869	24.2091	33.9348	0.112734
cobU	18.3518	11.9635	69.6235	46.9812	38.7486	41.8545	0.0426797
yeeH	103.936	119.451	0	0	7.31721	8.00638	0.0469842
sbmC	16.3489	22.0692	91.8004	110.514	16.4953	19.8538	0.790639
dacD	12.9462	11.2958	54.4957	76.8175	17.3505	21.951	0.157695
sbcB	95.2378	108.336	168.263	187.197	83.6192	82.3619	0.210693
yeeD	151.613	150.931	932.22	1167.71	592.549	662.253	0.0464977
yeeE	19.7148	21.0414	447.691	496.69	237.154	233.079	0.00255257
plaP	21.7754	19.3549	437.53	481.621	50.5537	41.6164	0.0918985
yoeI	7.19459	19.3912	0	0	25.3639	24.1552	0.308778
yeeY	75.4507	66.0678	53.4727	59.8104	73.5725	84.8081	0.371659
yeeZ	209.687	178.703	318.2	337.113	274.301	304.224	0.0477867
yoeB	96.8716	71.9214	310.341	406.615	112.672	111.104	0.270118
yefM	94.8058	68.9512	361.473	339.665	95.9285	102.571	0.397742
hisL	4014.5	3914.09	14.0638	26.4724	952.819	1098.56	0.00173583
hisG	389.161	368.454	443.103	560.437	222.47	257.308	0.0342728
hisD	205.155	212.542	210.688	212.911	144.791	152.051	0.00727285
hisC	295.119	307.067	168.319	134.127	188.262	198.549	0.00579053
hisB	310.213	331.479	342.956	309.964	218.908	223.11	0.0588576
hisH	121.014	109.606	178.808	205.597	143.99	161.14	0.0841001
hisA	67.5184	97.2615	219.323	135.741	118.396	120.036	0.243461
hisF	133.406	140.503	177.544	189.742	109.623	112.892	0.0503829
hisI	922.648	825.73	1198.55	1336.41	278.859	300.463	0.0431779
wzzB	NA	NA	NA	NA	NA	NA	NA
ugd	108.618	90.8843	76.6218	56.919	1282.76	1248.54	0.00159768
gnd	759.253	704.174	1726.1	1807.6	238.762	231.137	0.0321205
yegH	70.0644	70.7523	83.0155	67.5045	101.581	99.7838	0.00815662
asmA	146.311	143.526	189.436	205.353	117.578	112.792	0.0173481
dcd	118.99	132.787	238.674	229.654	189.879	184.601	0.0449211
udk	74.4233	81.0947	107.625	130.383	122.065	108.037	0.0751572
yegE	74.3506	73.0867	43.0179	38.8181	21.209	21.4007	0.00639961
alkA	12.7326	12.6943	39.9882	37.847	22.4924	27.3168	0.124338
yegD	12.0407	16.8756	81.8153	72.843	29.1131	26.1107	0.0607551
yegI	9.5389	10.5571	10.4377	12.3429	10.4142	9.82114	0.918957
yegJ	9.75175	6.2058	32.0849	43.2496	7.09095	7.35045	0.742794
yegK	1.73552	1.61985	2.51007	13.4655	7.19104	6.32276	0.0505559
yegL	5.82407	5.2712	10.5052	8.18236	8.47486	10.3732	0.13057
ibsA	8.13379	9.26261	0	0	14.2537	11.957	0.114912
sibA	NA	NA	NA	NA	NA	NA	NA
ibsB	27.7179	22.6	0	0	18.2654	17.882	0.218972
sibB	NA	NA	NA	NA	NA	NA	NA
mdtA	16.0654	13.8924	31.9929	29.6414	13.4793	16.0557	0.911938
mdtB	14.6374	17.7772	11.8662	10.7212	13.6803	11.9181	0.232041
mdtC	16.0947	22.559	19.3411	16.5801	10.891	11.1333	0.235616
mdtD	13.6376	18.2339	20.5991	17.5435	10.8549	8.44791	0.175764
baeS	13.809	14.9259	21.286	19.6167	10.0889	9.10099	0.024425
baeR	91.5277	99.6095	168.98	179.265	64.9111	68.3887	0.0541668
fbaB	386.323	389.829	274.05	253.863	51.6605	55.6632	7.30142e-05
yegT	7.45544	7.95539	39.6603	36.3404	6.18495	7.8649	0.56328
yegU	9.88347	11.8739	17.3663	18.2699	15.4799	20.4152	0.178037
yegV	7.25484	11.1776	15.5925	22.9208	13.7728	14.3745	0.237797
yegW	30.4413	34.1069	41.6078	38.3158	44.6123	49.0996	0.0403533
yegX	132.058	99.2617	143.918	137.152	165.356	168.991	0.192496
thiD	194.255	236.342	237.592	190.125	498.817	516.901	0.0222614
thiM	224.635	224.885	277.871	279.258	612.163	657.929	0.0354644
rcnR	21.6491	17.97	127.862	140.449	22.1992	18.5747	0.843837
rcnA	8.36141	6.91041	12.7512	33.7113	16.3906	17.4068	0.0129891
rcnB	117.293	105.919	445.022	563.135	197.559	191.34	0.0148354
yehA	1.71238	1.26178	2.079	3.65242	1.90049	3.2834	0.338558
yehB	1.12093	1.16247	4.81831	11.8629	1.84307	2.47041	0.189458
yehC	0.362949	0	2.65649	4.12527	1.07419	0.587681	0.175955
yehD	1.64785	1.52531	7.48515	14.4209	0.831304	0.72768	0.0106581
yehE	260.249	231.011	43.2387	39.2579	32.2925	34.2123	0.0429184
mrp	150.304	131.606	366.812	370.971	241.877	267.341	0.0235454
metG	219.719	255.299	345.227	370.511	390.004	362.663	0.0292877
yehH	4.73518	3.9351	6.10938	5.97511	5.3481	5.68268	0.170198
yehI	8.36308	8.68534	5.0673	6.9121	11.6667	10.685	0.0908146
yehK	4.29747	2.18785	0	0	3.10022	2.60939	0.77643
mglC	3.3088	2.45659	36.6549	30.4471	3.87631	3.68332	0.269956
mglA	7.17885	5.18582	60.3606	62.4894	6.67545	5.65485	0.989551
mglB	12.3465	10.5155	68.4466	48.3816	21.7391	19.5028	0.0261845
galS	17.5791	20.4333	72.5751	44.0952	32.3512	25.051	0.195788
yeiB	57.7833	77.9253	173.636	162.524	196.214	158.557	0.060849
folE	2686.42	2575.21	2375.48	1769.45	1742.52	1739.74	0.0396222
yeiG	243.11	275.404	281.36	288.084	298.406	308.394	0.199526
cirA	572.873	568.334	1960.21	1627.43	579.844	537.521	0.673264
lysP	34.0578	37.6638	86.8511	100.292	27.8871	24.6052	0.0595355
yeiE	140.622	153.447	171.317	178.175	13.8146	19.1132	0.0140637
yeiH	4.63027	8.49981	37.7981	41.9171	19.7651	21.1941	0.0602115
nfo	156.121	184.511	140.999	152.947	93.4078	93.9012	0.116469
yeiI	85.3996	86.6026	61.6922	63.4753	66.3181	61.5537	0.0549689
nupX	2.91494	1.56211	8.40905	6.25941	2.12839	1.95624	0.820472
rihB	1.07211	1.61263	0.761416	5.15958	1.29806	0.828517	0.518621
yeiL	8.41255	6.09482	5.79599	2.86383	7.90029	5.50097	0.771765
psuT	6.06	6.63895	9.55574	12.9505	14.8136	13.1347	0.0473306
psuG	0.0977212	0.248751	5.60155	8.91433	1.30148	1.30538	0.0423444
psuK	0.682252	0.620243	0.761416	1.71986	1.18989	0.828517	0.290459
fruA	11.2363	12.1297	35.6083	35.5875	31.797	34.0774	0.0169448
fruK	13.8764	13.6813	10.4393	27.3181	17.6784	23.4969	0.256749
fruB	13.2963	12.8785	163.829	129.637	21.9963	33.3093	0.23542
setB	7.08741	7.07292	16.5862	18.2753	15.8214	18.0939	0.0729045
yeiW	31.0674	28.644	13.1262	5.29447	11.9459	15.1505	0.0182207
yeiP	54.2843	63.2262	369.267	350.128	99.7204	88.6539	0.041471
yeiQ	41.9311	36.7118	57.5302	47.8559	75.4381	72.8943	0.0199835
yeiR	36.7577	32.2234	45.7821	85.3552	31.5334	28.8097	0.270267
lpxT	35.559	38.2832	66.9705	70.719	41.8981	38.3021	0.302472
spr	1663.76	1631.99	1470.35	2297.3	349.98	317.562	0.00029896
rtn	121.82	104.01	89.983	90.8731	77.2689	78.3151	0.157011
yejA	79.1008	66.7892	33.9856	44.1848	38.3776	37.7661	0.11051
yejB	23.8939	29.6454	24.6727	25.8921	22.417	21.397	0.333355
yejE	11.076	13.1726	30.7594	29.7388	30.3288	31.9725	0.00605685
yejF	70.9488	65.3709	50.6739	72.3444	42.9256	43.4194	0.0688453
yejG	644.953	679.205	196.812	242.625	621.739	634.663	0.271283
bcr	88.8195	107.953	277.426	288.382	224.684	214.265	0.0185219
rsuA	196.522	238.108	484.009	562.15	472.895	467.803	0.0490916
yejH	51.3102	52.591	50.9124	33.8864	50.2064	45.8367	0.306203
rplY	803.228	608.715	3011.63	2829.03	976.283	924.428	0.223148
yejK	75.4622	72.8253	225.802	269.214	131.917	131.586	0.0131198
yejL	364.08	367.398	568.35	461.873	280.256	308.546	0.120585
yejM	222.609	219.033	148.257	153.946	282.529	267.3	0.0756607
proL	NA	NA	NA	NA	NA	NA	NA
yejO	2.11004	5.37113	0	0	2.92729	2.5624	0.650733
narP	7.08779	9.68924	46.8576	55.0037	80.1209	88.6234	0.0230107
ccmH	21.497	20.1246	25.2026	25.3863	20.7037	20.604	0.856924
dsbE	NA	NA	NA	NA	NA	NA	NA
ccmF	1.76509	2.24653	15.8652	13.0564	9.50688	8.88922	0.00381376
ccmE	16.3683	15.208	27.3951	36.5649	9.99154	10.1375	0.0606757
ccmD	1.90032	1.03656	0	0	2.41038	2.6374	0.229929
ccmC	3.67851	3.9267	18.7898	15.7328	9.48218	8.35785	0.0588907
ccmB	3.86922	6.40194	10.0971	10.9962	7.87283	5.63847	0.439962
ccmA	18.1005	25.4444	75.8634	74.428	21.5881	22.4731	0.955395
napC	14.97	12.3492	31.7193	31.3454	16.9222	14.6444	0.347849
napB	1.02743	0.653831	2.65649	10.8007	3.99103	7.2782	0.206431
napH	0.104609	0.798854	6.64124	19.6888	5.80507	3.55702	0.140684
napG	0.248448	0.316213	3.09161	1.16387	3.17102	5.4308	0.174212
napA	2.31971	2.21431	4.51828	18.7829	12.1371	11.5196	0.0172976
napD	0.719641	0	3.62249	41.9346	6.65581	2.62177	0.272403
napF	1.76165	2.44599	6.27899	98.7338	11.5533	12.2525	0.00248811
yojO	0	0.388119	0	0	1.35377	1.11096	0.0621194
eco	77.7031	82.6541	75.2945	64.6055	129.628	133.205	0.00524765
mqo	90.3935	95.874	356.957	264.28	334.546	314.754	0.0182029
yojI	28.973	27.1957	252.609	279.873	105.31	96.757	0.030438
alkB	17.3954	16.9796	15.7921	19.4944	9.43545	9.05346	0.00130985
ada	41.5302	44.2348	36.1433	42.3408	26.2688	27.3539	0.0296134
apbE	45.9042	42.0704	48.9037	55.7423	30.2928	27.7651	0.0322836
ompC	7141.58	7932.93	8762.32	9913.38	1390.21	1391.26	0.0409249
micF	NA	NA	NA	NA	NA	NA	NA
rcsD	246.513	233.575	246.151	297.495	217.825	220.228	0.18011
rcsB	1083.49	940.705	958.174	1125.7	847.013	892.957	0.275041
rcsC	96.0138	100.233	168.198	215.73	150.061	142.169	0.0201961
atoS	2.96812	4.72211	0	18.9013	5.35304	5.40666	0.330281
yfaA	4.18045	8.64612	0	0	15.659	19.0375	0.0669439
gyrA	231.661	278.969	685.139	605.691	446.296	451.957	0.0737272
ubiG	177.388	206.586	279.428	332.761	213.872	209.559	0.401949
yfaL	10.4181	8.6367	35.4836	34.4627	18.6251	21.9522	0.0519916
nrdA	209.491	189.815	253.936	244.623	114.637	105.099	0.0346913
nrdB	150.19	181.363	182.643	178.818	102	101.35	0.151715
yfaE	143.84	171.553	716.316	870.411	67.0601	65.3553	0.0946413
inaA	23.5427	21.4742	150.208	168.813	7.54836	9.52996	0.0104113
yfaH	7.7888	4.15717	0	5.55593	0.557706	1.22047	0.208981
glpQ	31.5523	25.9587	48.8381	89.2539	57.8481	56.8398	0.0550335
glpT	1.57069	1.36302	8.97227	24.4387	11.648	12.0514	0.0024754
glpA	0.912831	0.77454	3.96273	2.48635	26.3408	26.1613	3.57246e-05
glpB	2.36331	2.91089	3.79499	2.5716	26.9062	28.3294	0.00766974
glpC	1.68037	1.62949	2.40891	2.49387	19.0937	21.3779	0.0389904
yfaD	6.57708	7.7271	25.2367	17.7012	20.6635	18.6776	0.0170761
ypaA	68.3398	53.9495	107.974	94.3611	156.815	170.534	0.00934186
rhmA	2.88239	2.39868	8.32633	24.5166	3.19903	3.50033	0.154313
rhmT	2.01693	1.04584	4.07741	3.76769	1.49233	2.17718	0.665361
rhmD	0.949967	0.705294	1.78421	6.94076	1.14219	1.3459	0.124329
rhmR	7.13345	6.77333	3.66413	5.17276	1.63369	2.75008	0.0533349
yfaY	119.158	129.244	128.784	167.443	160.248	158.866	0.0852457
yfaZ	17.6769	15.6345	71.3291	60.1698	20.9489	21.1027	0.14441
nudI	17.6025	13.578	34.2351	43.7353	11.6428	10.3642	0.2403
ais	4.43555	3.52835	15.8597	4.9257	6.15351	4.03985	0.473259
arnB	64.8722	53.0709	15.7292	24.6332	8.75785	8.06965	0.073109
arnC	54.2717	44.1108	15.0507	14.2115	8.2425	5.89692	0.0642543
arnA	101.26	97.5356	48.1063	58.0069	45.1573	44.0236	0.0128177
arnD	20.4041	30.5141	18.515	36.3661	25.7028	19.0794	0.669052
arnT	16.098	17.5837	20.9723	18.4586	8.1999	7.44036	0.0215068
arnE	9.96757	5.81454	16.3659	12.0544	3.68752	3.27829	0.277693
arnF	18.0135	18.8241	4.32453	20.2339	6.10293	6.908	0.00229168
pmrD	34.5592	32.1549	288.334	227.543	71.6855	76.7005	0.0153894
menE	10.4437	15.7505	47.0764	48.3882	28.8982	25.7998	0.0644588
menC	37.0377	49.9415	60.0815	58.8824	52.6842	56.0192	0.328341
menB	75.1148	94.1299	90.005	95.6707	69.472	56.9795	0.220288
menH	2.32126	2.36352	19.845	21.7011	8.11523	9.44334	0.0652017
menD	31.7673	35.5862	41.4928	56.8799	49.7164	52.5206	0.0225954
menF	286.445	250.278	132.64	185.012	109.164	101.194	0.0594867
elaB	1249.87	1343.84	675.844	937.121	68.6016	63.5764	0.0239045
elaA	14.1232	17.7614	258.232	418.469	31.9093	39.8149	0.0825469
rbn	58.9376	50.1777	77.0904	100.889	52.2635	52.2289	0.69086
elaD	7.96158	4.91608	4.33982	4.01017	6.03661	4.5949	0.596339
yfbK	3.05972	3.96775	5.94944	7.03172	3.90842	2.52386	0.75838
yfbL	0.569818	0.604366	0	2.22237	0.84322	1.1533	0.225955
yfbM	2.37154	1.81104	10.4362	10.1792	3.33395	4.03196	0.0756335
yfbN	2.3062	0.772429	4.00141	6.02551	4.58024	3.68502	0.127999
yfbO	6.61038	4.54778	8.47818	15.3202	11.6988	13.4516	0.0373924
yfbP	10.8227	12.6943	23.3734	14.3119	17.5465	17.2663	0.0983716
nuoN	50.0803	69.721	163.325	125.564	78.4554	74.5128	0.33205
nuoM	35.9649	35.293	117.198	104.654	52.626	50.9414	0.0159617
nuoL	36.8471	44.053	203.65	161.981	61.6449	65.7299	0.0498017
nuoK	17.7025	18.3064	59.1793	36.5371	15.2266	18.273	0.559248
nuoJ	39.362	40.9041	302.84	290.452	54.6485	59.0794	0.0589184
nuoI	114.45	97.2387	247.45	242.171	68.9982	67.1285	0.139025
nuoH	51.0224	62.4137	285.044	278.025	57.0469	57.027	0.964392
nuoG	184.658	183.674	236.98	242.689	82.6781	81.3216	0.000139944
nuoF	49.0666	59.9629	188.337	192.524	75.2596	77.4264	0.144339
nuoE	119.402	134.388	886.188	1012.16	117.012	118.97	0.442976
nuoC	264.984	253.087	532.233	551.042	170.872	177.733	0.0141536
nuoB	229.058	232.275	458.336	580.763	226.165	215.045	0.304742
nuoA	216.733	244.831	413.013	391.648	250.516	241.369	0.467112
lrhA	131.924	167.16	239.848	217.97	203.681	189.993	0.193735
alaA	134.853	140.564	184.908	206.615	70.6518	60.6248	0.0142174
yfbR	97.5306	100.05	52.5986	87.7558	210.004	200.215	0.0208676
yfbS	6.95311	6.41074	34.0431	50.5271	23.3939	23.4032	0.0103044
yfbT	131.447	171.627	199.788	263.382	135.725	132.784	0.547356
yfbU	233.019	214.635	486.863	498.579	159.436	158.31	0.0884759
yfbV	251.453	261.084	243.279	293.704	212.226	210.786	0.0630209
ackA	285.679	287.063	399.667	509.061	1152.02	1135.48	0.00579366
pta	180.555	214.156	158.832	147.66	649.582	621.709	0.00288797
yfcC	3.23372	4.11573	10.5317	22.0133	7.82392	6.51878	0.0595012
yfcD	280.583	267.883	272.548	323.226	208.824	225.035	0.0348166
yfcE	180.593	166.431	155.513	146.442	218.758	218.415	0.0990367
yfcF	84.3016	92.207	34.8433	40.6074	144.291	140.925	0.0228454
yfcG	12.6005	18.042	5.90332	5.00033	1.74809	2.8691	0.119354
folX	228.145	211.111	175.197	193.401	265.714	287.619	0.060047
yfcH	302.883	302.233	243.363	229.243	313.007	284.665	0.836526
yfcI	22.9546	18.3085	47.4949	64.8528	12.4551	12.2653	0.173792
hisP	44.7961	43.9244	204.488	189.431	70.2635	81.322	0.109056
hisM	12.7448	20.5466	197.07	181.142	59.6778	53.8013	0.0179445
hisQ	17.1913	27.63	286.066	264.908	94.7031	84.1172	0.0120942
hisJ	231.781	213.72	861.987	799.708	254.981	260.295	0.138463
argT	183.318	195.85	182.596	153.114	131.198	123.616	0.0236814
ubiX	35.2705	37.8996	61.2392	52.1087	50.5357	49.1515	0.0272912
purF	114.414	103.568	587.631	579.347	174.656	140.281	0.192193
cvpA	63.0025	75.4579	1209.6	1306.47	233.617	205.987	0.0293134
dedD	97.7622	124.263	259.639	241.102	133.981	140.962	0.280104
folC	49.6286	64.1295	251.331	247.251	90.7357	93.0248	0.122834
accD	351.083	394.498	466.411	463.9	625.414	579.58	0.0185123
dedA	162.297	145.946	125.701	159.147	176.248	179.646	0.198364
truA	55.3776	50.4842	89.3994	65.4287	86.0942	85.9302	0.0467704
usg	65.7375	65.5806	125.673	103.587	173.698	156.655	0.0543593
pdxB	127.954	154.484	245.183	259.569	242.259	234.444	0.0669779
flk	61.7014	59.1054	83.5356	98.9524	69.0993	69.3915	0.0893739
yfcJ	7.34497	8.8347	31.229	37.3307	25.7097	23.9163	0.00550412
fabB	67.754	67.1929	299.59	223.135	76.2402	80.7575	0.124102
mnmC	18.5087	21.6314	45.3868	42.514	24.0683	27.805	0.14152
yfcL	186.127	219.149	257.937	284.535	227.464	245.219	0.250691
epmC	NA	NA	NA	NA	NA	NA	NA
yfcA	139.406	148.676	332.357	287.352	251.1	260.162	0.00336483
mepA	273.755	280.286	188.949	195.722	362.641	337.059	0.0939863
aroC	278.002	372.885	407.941	409.005	428.807	413.908	0.286305
prmB	192.941	154.542	246.26	231.816	204.324	209.132	0.332077
smrB	86.8826	72.7155	140.332	149.684	120.411	126.179	0.0688995
yfcO	140.383	147.624	176.259	167.201	103.467	106.202	0.0354057
yfcP	1.20329	0.957185	14.6107	10.0007	3.50563	4.56644	0.0988433
yfcQ	0.96927	2.46729	1.46678	8.83494	2.68937	1.56942	0.70616
yfcR	4.99543	1.98686	15.3797	14.7378	3.11861	3.60191	0.944917
yfcS	1.16794	1.63515	2.22257	4.30308	1.81474	2.12749	0.198178
yfcU	8.01737	9.80594	11.385	21.2259	13.4557	12.1108	0.0825041
yfcV	0.145687	0.185423	2.11954	0	1.29353	0.884598	0.135865
sixA	165.821	194.323	441.765	529.48	150.543	118.616	0.169024
fadJ	21.454	19.1502	34.8874	46.5765	63.9521	64.1537	0.0159589
fadI	13.7013	15.282	138.964	87.9464	73.089	73.4426	0.00584936
yfcZ	57.8324	50.8236	207.207	703.942	34.3851	40.6893	0.0717167
fadL	45.6486	47.8034	121.949	97.2548	52.1864	49.9967	0.104744
yfdF	9.54796	4.61334	9.25634	7.39426	9.91002	11.2728	0.378334
mlaA	175.689	159.742	191.963	235.016	170.567	161.889	0.888689
yfdC	31.1417	29.383	18.4503	20.548	8.5044	8.58958	0.0254338
argW	NA	NA	NA	NA	NA	NA	NA
ypdJ	0.443444	0	0	0	2.95295	2.69256	0.0187859
torI	393.313	355.042	9.5158	25.5241	114.906	122.358	0.0405425
pawZ	NA	NA	NA	NA	NA	NA	NA
dsdC	8.5242	9.47748	9.96186	18.1743	9.46062	9.75674	0.411738
dsdX	4.63166	4.51333	2.14426	7.46687	4.25695	4.21846	0.0863391
dsdA	15.8694	16.1213	22.6672	21.5364	17.0472	14.2327	0.842617
emrY	3.39226	3.01412	3.57306	8.94796	5.896	6.29586	0.00902326
emrK	4.24328	4.05049	1.84859	6.95923	3.53207	5.25207	0.823348
evgA	376.25	344.338	294.677	379.342	330.125	339.492	0.34121
evgS	202.748	156.711	98.7205	137.413	138.933	140.724	0.332762
yfdE	5.45772	4.10466	9.59676	11.3097	1.46843	2.51052	0.0893509
yfdV	2.52744	2.84564	15.433	14.5724	3.12875	3.30538	0.132656
oxc	4.11151	3.73782	12.2716	12.5849	4.4328	4.0657	0.340987
frc	6.52025	6.44368	9.55574	14.2456	5.53382	3.63301	0.295049
yfdX	3.06221	3.38908	8.64614	13.1613	2.80754	3.88038	0.863325
ypdI	6.78116	2.3809	2.59874	4.89163	1.2976	0.85189	0.354602
yfdY	7.53755	9.27368	83.6304	68.8935	11.1541	18.307	0.315465
lpxP	2833.35	2832.51	2756.87	3169.56	1661.78	1683.61	0.00591456
ypdK	69.5653	70.8317	0	0	133.069	109.326	0.144726
alaC	64.2766	61.3317	200.105	194.831	86.3607	79.5595	0.0692089
ypdA	76.9397	71.802	50.6893	61.0641	35.862	34.753	0.0339621
ypdB	118.804	107.119	75.7914	103.599	70.1555	70.4023	0.0864863
ypdC	37.5574	41.776	27.0294	25.1765	32.1089	30.0228	0.105588
fryA	2.18811	3.36293	5.74722	7.24808	4.99442	5.36455	0.127188
ypdE	1.3486	1.25872	1.38199	7.80399	1.99567	2.40199	0.128393
ypdF	1.38481	1.87269	5.28364	9.19951	1.53694	2.41744	0.577161
fryC	0.614942	1.27184	1.14944	3.67813	2.04749	1.12016	0.387503
fryB	1.68963	1.88168	0	0	1.17203	1.79538	0.503938
glk	29.5921	27.9439	86.6248	118.238	182.649	184.434	6.49289e-05
yfeO	3.87628	7.04793	0	0	23.9689	24.2089	0.0528317
alaX	NA	NA	NA	NA	NA	NA	NA
alaW	NA	NA	NA	NA	NA	NA	NA
yfeC	135.812	128.667	243.243	243.408	51.906	51.5865	0.0279368
yfeD	229.741	190.159	144.789	124.359	57.2871	62.6826	0.078777
gltX	494.602	502.309	824.977	763.907	574.086	564.421	0.00894399
valU	NA	NA	NA	NA	NA	NA	NA
valX	NA	NA	NA	NA	NA	NA	NA
valY	NA	NA	NA	NA	NA	NA	NA
lysV	NA	NA	NA	NA	NA	NA	NA
xapR	15.08	18.8014	29.1764	26.8492	23.5678	24.6663	0.138609
xapB	10.0075	11.1814	8.17871	6.22953	8.4785	8.99874	0.153659
xapA	1.72231	1.23305	3.15339	7.12278	1.1947	1.96083	0.849276
yfeN	2.88354	3.81684	20.0018	23.6486	4.35242	3.78186	0.34245
yfeR	12.444	12.8214	23.9858	27.3805	12.2765	12.4732	0.38204
yfeH	55.0488	58.3667	61.7456	53.7874	59.7568	54.1117	0.952423
ypeB	2.12515	3.04289	80.7866	118.364	7.96028	7.09705	0.0160171
ligA	35.8625	40.3383	130.453	145.59	62.5463	55.4451	0.0531118
zipA	383.518	454.827	370.133	372.335	221.774	220.343	0.113241
cysZ	45.8177	47.712	82.8324	96.3844	105.426	90.6262	0.086909
cysK	2030.45	2139.82	3470.17	4108.05	5975.8	5514.61	0.0310642
ptsH	2753.94	2642.12	2843.07	3056.02	1296.54	1269.03	0.0180891
ptsI	1957.99	1897.1	1868.82	2019.04	1012.15	1021.25	0.0186616
crr	4063.24	3636.76	2459.76	2772.71	1111.09	1130.83	0.0491965
pdxK	86.9699	95.34	120.665	126.769	75.2698	71.9518	0.113198
yfeK	17.0344	22.9125	14.6639	8.64058	11.3864	11.0484	0.205159
yfeS	35.3555	32.1205	40.0101	63.1879	15.7222	15.9019	0.0565988
cysM	153.444	156.823	832.077	830.187	1033.25	1132.02	0.0336696
cysA	287.951	376.532	487.968	523.314	1542.53	1503.6	0.00878062
cysW	96.7191	138.109	621.183	654.085	996.52	1034.23	0.00101855
cysU	24.0047	37.4024	188.057	221.777	525.189	452.167	0.0441027
cysP	116.152	110.002	260.242	292.32	1165.38	1153.75	0.000345376
ucpA	29.1725	36.7011	300.969	230.47	73.7206	75.2137	0.0494721
murR	3.36649	3.48133	6.13037	14.7912	3.61955	5.62129	0.442989
murQ	12.1755	10.2018	34.3834	28.2962	11.3735	11.2125	0.932988
murP	6.09606	4.88194	4.19447	2.65281	8.21011	5.90574	0.383303
yfeW	8.80082	9.78937	5.31299	5.58658	14.9387	13.6514	0.0295415
yfeX	91.3709	115.391	267.775	340.823	111.74	109.362	0.657189
yfeY	88.4985	88.9048	163.125	146.729	84.3709	85.35	0.0494147
yfeZ	3.76723	4.57682	41.9726	36.0024	19.0049	23.4982	0.0752137
ypeA	1.95583	1.5841	58.3681	72.2583	31.179	29.5812	0.012745
amiA	207.214	188.134	77.4964	75.7292	104.829	100.933	0.0548768
hemF	64.5566	67.8697	52.8642	47.7032	65.1349	65.2486	0.64823
eutR	18.5656	19.8985	19.0723	15.8985	13.5067	13.5922	0.0732855
eutK	12.0672	17.5816	20.043	17.7856	12.1593	7.32715	0.302011
eutL	19.6724	26.1913	21.0105	21.2741	13.0714	12.888	0.201247
eutC	13.5039	20.0516	20.193	15.2037	8.40198	8.94485	0.242444
eutB	12.2563	13.332	23.6978	24.1866	2.92617	5.62473	0.0674374
eutA	2.51063	3.10665	1.71264	1.93423	3.56044	1.43974	0.821102
eutH	1.32598	2.28329	4.87132	4.8414	2.85673	2.36802	0.310489
eutG	0.801906	1.12269	1.81125	1.36373	1.78	1.6555	0.0989976
eutJ	0.858665	0.546436	2.5708	4.51643	0.714745	1.95516	0.488383
eutE	0.555135	0.441594	1.87317	3.26945	1.46328	0.926953	0.221794
eutN	0	0	0	8.43806	0	1.3849	0.5
eutM	2.92907	4.30152	0	3.67371	5.00129	5.19871	0.270222
eutD	4.02416	2.79369	1.41053	4.77908	1.9286	2.11024	0.25955
eutT	1.21947	0.282198	4.46053	3.35843	0.861277	1.21165	0.652266
eutQ	0.98718	0.785274	1.02173	0.384641	2.0543	1.64837	0.0852233
eutP	1.47315	0.416657	3.48665	3.93776	0.726658	2.18652	0.632201
eutS	3.11486	2.11438	3.55781	5.62537	2.76564	1.51306	0.615891
maeB	158.968	157.201	165.472	153.129	110.083	125.792	0.119294
talA	753.215	665.855	102.824	76.0934	12.1278	13.6223	0.0398091
tktB	450.016	448.451	83.9898	87.9849	17.2631	16.8038	0.000428624
ypfG	25.0525	28.3555	32.2902	53.0208	181.822	180.91	0.00369705
nudK	175.706	171.603	454.925	581.758	311.217	372.405	0.113254
aegA	2.29757	3.63906	7.96948	9.68246	5.04327	4.52622	0.192173
narQ	22.7176	23.8466	41.1827	36.1929	45.0979	44.5815	0.00501002
acrD	9.13543	9.06236	13.5128	19.7701	12.2264	13.5819	0.111359
ypfM	71.0636	69.1971	0	0	45.6117	50.4275	0.0426677
yffB	132.686	111.143	175.463	126.311	26.6137	34.7017	0.0484761
dapE	110.634	118.622	92.836	95.5117	144.555	143.614	0.0821726
ypfN	123.24	134.951	118.948	118.217	138.011	135.504	0.408692
ypfH	35.1618	47.2737	103.295	105.458	44.6583	42.249	0.775321
tmcA	40.8351	44.7493	73.2908	72.3262	62.1561	60.0808	0.0302511
ypfJ	119.046	121.692	227.186	302.208	154.763	166.799	0.0819616
purC	297.259	316.805	1093.29	1208.27	558.731	507.688	0.0450882
bamC	453.059	546.351	564.101	611.78	754.894	691.265	0.0712847
dapA	679.587	752.431	1100.5	1184.52	1085.45	1017.7	0.0215627
gcvR	458.753	395.301	338.39	362.851	223.092	201.788	0.0687556
bcp	1383.43	1344.22	1452.78	1947.45	742.848	737.272	0.0177193
yfgO	22.843	34.2372	43.8997	64.0721	33.379	31.4889	0.617503
yfgC	150.301	148.559	134.893	158.248	94.579	100.806	0.0267958
yfgD	747.529	708.57	1825.68	2332.66	197.651	195.509	0.0229229
hda	75.0256	101.929	371.569	497.725	134.899	133.218	0.181483
uraA	9.33763	9.41254	37.438	26.1645	11.0267	8.89015	0.681797
upp	64.737	59.2691	323.355	332.032	35.999	38.2454	0.0410268
purM	46.8414	58.2445	405.384	400.605	257.241	228.953	0.0250094
purN	175.912	194.175	648.409	569.615	241.616	231.185	0.0610048
ppk	261.298	244.708	229.021	221.292	242.868	233.844	0.295006
ppx	296.28	299.754	240.325	241.65	223.095	215.941	0.00981709
yfgF	6.92237	6.08619	7.67116	9.02467	5.81267	6.19421	0.428468
yfgG	1834.54	1724.17	168.106	243.297	471.123	450.325	0.0219919
yfgH	4.33453	2.36434	5.98863	8.32425	4.8107	3.57186	0.556515
yfgI	5.86605	5.74311	6.19849	23.5016	5.84272	6.39301	0.453094
guaA	196.88	207.316	742.859	709.952	685.33	692.482	0.000398822
guaB	85.2645	91.7795	271.68	280.141	521.916	498.989	0.0105477
xseA	552.201	571.884	125.21	119.745	482.647	494.722	0.0370667
yfgJ	247.76	211.814	1055.96	1125.07	136.004	125.744	0.094042
der	222.077	247.339	735.595	675.87	269.363	261.688	0.225574
bamB	168.934	201.452	457.89	426.441	382.33	362.47	0.0183743
yfgM	335.676	279.703	334.179	349.589	422.957	471.025	0.0657872
hisS	518.868	536.688	550.551	545.754	628.128	643.301	0.0125026
ispG	489.098	540.662	722.595	668.168	549.478	534.723	0.475696
rodZ	1102.59	1049.99	316.422	265.491	450.779	433.891	0.0154163
rlmN	130.855	145.009	549.998	514.554	220.716	198.909	0.0432707
ndk	96.8631	98.8506	484.257	498.158	225.758	207.027	0.0478888
pbpC	19.5768	23.5636	19.0193	28.2509	28.6586	31.5729	0.0840781
yfhM	123.25	121.273	97.2817	107.365	124.441	124.876	0.236394
sseA	39.3716	37.9214	132.542	142.988	79.0084	72.7522	0.0431347
ryfA	NA	NA	NA	NA	NA	NA	NA
sseB	52.2915	53.3594	300.933	267.933	128.337	127.142	0.000125712
pepB	19.1258	25.297	148.404	121.13	159.826	140.085	0.0331717
iscX	293.944	248.353	893.296	873.192	564.365	606.059	0.0097926
fdx	296.743	254.783	986.935	804.429	807.797	840.756	0.00303901
hscA	110.328	176.889	277.576	197.517	592.543	575.858	0.03699
hscB	301.89	281.942	130.662	98.9019	826.593	867.256	0.00702436
iscA	400.186	533.671	510.637	328.355	2289.82	2208.84	0.00467085
iscU	1180.74	1250.35	840.812	641.903	2817.87	2840.11	0.00706512
iscS	1171.57	1261.66	428.778	235.793	3038.71	2966.6	0.00134568
iscR	762.654	822.429	219.528	142.463	2160.82	2119.51	0.00141317
trmJ	215.039	250.809	423.641	380.795	291.567	312.707	0.104846
suhB	109.087	110.481	951.58	716.69	167.457	143.917	0.158707
yfhR	8.96766	8.05669	12.5834	12.0008	12.5288	12.5558	0.0714286
csiE	75.0798	68.7752	10.2651	9.6962	5.83877	5.47603	0.0297432
hcaT	16.0312	17.7608	50.9628	62.0568	46.8315	45.7952	0.0032314
iroK	NA	NA	NA	NA	NA	NA	NA
hcaR	29.484	30.2544	82.9148	80.3084	34.3081	30.3536	0.425501
hcaE	20.0234	20.6781	25.8043	37.2712	76.8713	82.6403	0.028909
hcaF	49.8471	42.5581	22.1119	34.8578	56.3539	53.9538	0.221002
hcaC	19.6545	16.0425	11.1722	26.0765	29.1639	25.9437	0.0581338
hcaB	13.5148	16.0822	19.9972	19.2633	28.0477	35.0926	0.100662
hcaD	13.0106	13.8331	8.34709	12.345	26.0623	22.6402	0.084385
yphA	64.4959	74.5836	12.4347	14.0435	21.6131	21.6961	0.0667943
yphB	6.32766	8.97774	19.1706	30.3113	19.3414	19.5255	0.0701121
yphC	7.14395	6.95969	7.20405	14.7467	17.6194	18.7434	0.0280565
yphD	0.464156	0.590757	2.87189	3.24346	2.88481	3.26925	0.0309451
yphE	2.08046	1.24121	6.95749	5.00033	2.09254	1.89486	0.570706
yphF	3.29025	2.03402	6.0743	4.93935	1.66935	1.02745	0.245022
yphG	1.82204	1.62738	3.93375	4.19589	2.12864	2.40676	0.0984353
yphH	21.159	21.5442	26.031	42.0631	26.0533	24.3377	0.125753
glyA	1411.29	1347.85	3044.8	2766.28	805.251	753.177	0.00539022
hmp	10.4023	10.2861	16.8624	20.6311	94.9356	91.8278	0.0117951
glnB	194.938	230.499	280.695	426.135	144.617	140.182	0.152976
glrR	46.9147	47.8979	42.9815	34.7888	47.3203	51.1608	0.509865
yfhG	107.529	100.9	62.2825	57.861	98.2578	100.266	0.361076
glrK	26.3904	30.6299	57.9294	45.7594	59.6413	52.6386	0.0342371
glmY	NA	NA	NA	NA	NA	NA	NA
purL	70.9811	81.7476	378.551	342.176	257.791	243.055	0.0040573
mltF	13.0499	12.7392	12.8986	24.6259	14.2726	15.8476	0.211227
tadA	104.664	113.29	66.8867	69.1117	82.9979	74.4952	0.0378839
pgpC	113.568	133.36	84.5818	85.3359	104.913	111.561	0.349561
yfhH	8.80674	8.91305	17.4596	11.7676	6.47688	5.79838	0.0728704
yfhL	27.0414	19.3596	131.909	158.286	24.9207	20.8174	0.948073
shoB	162.402	170.399	26.5649	10.0007	229.479	221.269	0.00933297
ohsC	NA	NA	NA	NA	NA	NA	NA
acpS	122.607	126.546	231.554	267.892	86.1108	80.7277	0.00893985
pdxJ	123.964	149.719	227	205.465	144.606	138.067	0.787193
recO	46.6065	62.521	76.0873	88.154	64.7578	58.9262	0.522571
era	454.477	426.527	828.615	634.214	358.309	345.738	0.0616629
rnc	172.705	202.606	551.896	586.823	254.355	212.339	0.23167
lepB	227.251	289.837	1250.11	1216.33	326.965	302.428	0.298147
lepA	247.096	264.486	472.989	446.28	317.415	292.433	0.0973811
rseC	221.627	259.369	235.1	159.761	271.952	241.908	0.569064
rseB	638.582	676.36	314.282	325.037	553.17	563.214	0.101403
rseA	1271.7	1362.2	945.688	870.196	516.192	499.211	0.0300241
rpoE	838.8	1005.88	475.679	608.947	272.852	248.909	0.0748373
nadB	50.6762	52.9975	30.9352	33.1076	124.209	135.315	0.0375178
yfiC	11.8662	13.8945	65.4405	60.004	53.469	50.8676	0.00233708
srmB	79.6897	84.2597	193.417	150.077	153.389	146.702	0.00589741
yfiE	9.66971	11.3907	56.9249	63.0654	26.3732	28.9821	0.0132942
eamB	2.25999	3.95507	20.7369	29.8489	17.7146	18.0108	0.0315809
grcA	NA	NA	NA	NA	NA	NA	NA
ung	100.299	98.8461	184.684	245.756	88.8319	81.5556	0.146294
yfiF	52.5954	58.1301	147.873	187.556	81.4232	80.9034	0.0659079
trxC	143.439	138.008	198.668	144.652	110.979	117.29	0.0249603
yfiP	53.238	54.8375	24.9688	42.8784	60.3231	51.2701	0.764376
pka	NA	NA	NA	NA	NA	NA	NA
pssA	412.957	392.397	432.68	546.408	288.585	265.642	0.0152377
yfiM	11.2579	14.0582	48.7024	60.004	8.95841	10.834	0.260334
kgtP	3073.9	3367.98	3148.59	2874.37	2536.81	2531.92	0.134225
rrfG	NA	NA	NA	NA	NA	NA	NA
rrlG	NA	NA	NA	NA	NA	NA	NA
gltW	NA	NA	NA	NA	NA	NA	NA
rrsG	NA	NA	NA	NA	NA	NA	NA
clpB	621.644	646.525	84.5248	71.8579	575.175	467.041	0.27153
ryfD	NA	NA	NA	NA	NA	NA	NA
yfiH	465.64	413.742	144.365	85.2106	188.744	163.882	0.0302205
rluD	239.291	247.701	200.821	196.252	217.776	207.271	0.0481321
bamD	1288.31	1086.79	1263.78	1629.25	744.878	778.721	0.139685
raiA	984.901	895.198	8408.51	8188.18	704.04	834.691	0.180253
pheL	4.93689	10.282	0	0	49.8112	41.422	0.0259612
pheA	2617.99	2269.95	637.353	611.669	498.393	487.93	0.0564371
tyrA	1507.24	1624.31	704.895	602.848	480.671	450.487	0.0245459
aroF	8497.06	8041.15	1000.32	994.352	1229.88	1056.55	0.0090666
yfiL	398.612	328.379	15.6777	46.4785	7.20238	5.01501	0.0621259
yfiR	475.095	389.722	227.568	259.092	62.539	68.4293	0.0725363
yfiN	106.079	98.0823	33.5147	44.6729	35.4927	34.1942	0.0333977
yfiB	207.942	160.331	61.3799	101.746	54.6217	51.0585	0.112552
rplS	3138.66	2410.09	4497.26	4054.93	2548.86	2791.63	0.824909
trmD	1880.22	2043.29	6741.06	6082.08	3890.87	4009.9	0.00383392
rimM	1245.6	1472.24	7608.03	6829.14	5051.61	5156.72	0.00596818
rpsP	467.776	612.718	1937.64	1882.54	1683.22	1578.05	0.00929454
ffh	237.003	264.19	336.86	267.441	338.645	329.523	0.0771921
ypjD	111.192	109.818	190.483	215.81	124.653	116.363	0.242601
yfjD	61.1538	72.6894	136.169	154.206	106.917	99.9887	0.0489097
grpE	307.84	240.685	1078.7	1215.54	354.882	383.88	0.177049
nadK	282.645	267.966	156.398	164.345	172.074	182.769	0.0115088
recN	44.5935	44.4315	41.7175	39.9666	52.0134	55.7508	0.12476
bamE	688.979	782.547	3032.6	3511.02	314.072	344.151	0.0522629
ratB	142.814	119.736	119.953	165.166	84.2834	79.8336	0.13593
ratA	55.2412	57.9627	154.879	185.107	63.4994	59.8966	0.16197
smpB	736.761	628.048	582.119	580.846	280.343	298.435	0.0804161
ssrA	NA	NA	NA	NA	NA	NA	NA
intA	NA	NA	NA	NA	NA	NA	NA
gabD	124.197	165.202	32.8349	22.5481	103.006	109.182	0.305429
gabT	64.2575	94.5061	36.7679	32.0396	140.381	134.345	0.15097
gabP	28.0868	29.5538	10.4098	8.28749	49.6133	49.2206	0.0151562
csiR	35.7258	38.9041	55.534	41.9485	97.9093	102.902	0.00463222
ygaU	137.504	137.087	149.826	118.808	13.6835	13.1008	2.23448e-05
yqaE	7.75101	13.022	198.485	300.586	16.5168	9.03621	0.658631
ygaV	29.8296	29.7493	8.76643	8.10054	12.3532	14.3277	0.0378648
ygaP	28.8624	27.1603	21.8592	36.0024	28.4549	28.1519	0.789936
stpA	26.4923	24.3521	31.2876	48.0032	3.26696	3.12782	0.0299669
alaE	18.4937	17.4355	88.7269	93.0062	228.819	213.563	0.0232407
ygaC	85.5717	86.5577	81.7738	48.525	102.679	87.0522	0.461681
ygaM	57.0898	63.5133	148.204	164.221	8.6609	11.9705	0.0147227
nrdH	1011.22	956.387	2004.03	2393.94	119.1	132.439	0.0143774
nrdI	108.39	163.69	123.323	141.907	105.538	76.3215	0.321167
nrdE	1633.68	1502.54	222.365	193.481	183.691	180.068	0.029972
nrdF	1978.73	1836.98	210.444	216.577	137.802	142.974	0.0253254
proV	634.586	554.537	378.203	361.82	31.9615	32.3706	0.0452256
proW	75.2295	132.145	105.96	100.148	18.7495	15.1728	0.200645
proX	535.157	500.987	613	645.541	35.5167	32.1771	0.0212457
ygaY	15.4275	13.5701	8.72719	8.93947	7.2613	7.84712	0.0631498
ygaZ	208.132	208.417	219.647	235.26	149.739	139.49	0.0509761
ygaH	125.633	109.948	130.216	102.864	74.2113	65.8181	0.0568407
mprA	127.749	113.176	289.513	304.088	112.378	99.2947	0.275229
emrA	21.1584	26.4136	110.676	113.486	25.1022	21.7566	0.92094
emrB	3.64828	4.96922	48.9354	40.8799	16.1252	15.079	0.00671547
luxS	1362.7	1316.92	411.911	496.08	237.057	245.225	0.010688
micA	NA	NA	NA	NA	NA	NA	NA
gshA	531.436	478.285	366.996	410.316	259.297	254.409	0.0659289
yqaA	51.3169	44.5936	37.3395	40.9118	72.6658	67.2609	0.0398523
yqaB	76.6216	83.8529	102.886	82.3864	72.1542	77.3639	0.354417
argQ	NA	NA	NA	NA	NA	NA	NA
argZ	NA	NA	NA	NA	NA	NA	NA
argY	NA	NA	NA	NA	NA	NA	NA
argV	NA	NA	NA	NA	NA	NA	NA
serV	NA	NA	NA	NA	NA	NA	NA
csrA	3232.16	3190.73	4466.77	5156.47	1158.83	1198.99	0.000202788
alaS	339.064	377.652	814.305	798.149	586.111	571.939	0.0338526
recX	12.7024	22.4317	30.5417	24.7921	14.274	17.7394	0.805053
recA	137.234	196.667	523.645	622.669	401.332	408.606	0.0752916
pncC	NA	NA	NA	NA	NA	NA	NA
mltB	32.2835	25.8872	62.9633	62.1588	61.4777	66.322	0.0160969
srlA	1.31118	1.29796	51.293	21.0652	1.45522	0.353839	0.600036
srlE	0.287856	0.732742	9.71281	6.75045	1.59739	1.5148	0.123602
srlB	1.16753	0.74299	1.2854	5.80684	1.07982	1.41783	0.397172
srlD	6.36026	7.37228	22.0693	32.8868	9.20186	10.0685	0.0554765
gutM	5.96274	6.07129	8.63361	2.25015	8.16192	6.9997	0.223943
srlR	74.7363	64.4321	120.16	146.173	35.3854	38.8569	0.0747067
gutQ	18.5189	27.4579	25.9874	35.7788	20.7652	21.5617	0.753258
norR	6.68476	9.25149	20.1999	28.695	10.6605	9.69416	0.311862
norV	19.4104	21.0768	11.9542	12.5633	9.03891	9.14847	0.0466078
norW	9.17803	11.7876	4.84916	14.2867	8.05642	7.29535	0.257726
hypF	7.3961	6.29487	12.3097	14.1421	11.3812	13.1144	0.0481292
hydN	5.19829	2.7243	9.05623	12.7849	9.84182	11.5114	0.0582692
ascG	7.81245	6.31695	17.2633	16.826	31.9285	45.316	0.129349
ascF	7.58589	10.5949	11.8066	14.075	11.1015	10.4351	0.459949
ascB	8.90436	9.32799	25.8379	16.8643	14.8238	15.3882	0.00475104
hycI	22.2277	30.6128	54.3143	76.2471	301.005	331.772	0.0235996
hycH	13.1161	10.6653	13.9611	15.7675	256.768	244.893	0.0120411
hycG	2.98958	4.3904	5.29224	8.08648	188.743	196.885	0.0112284
hycF	1.34824	3.05063	3.96273	5.96725	228.609	262.147	0.0433292
hycE	2.03961	1.33505	0.699078	1.73696	1085.66	1092.94	0.0019317
rpoS	2673.45	2346.53	1594.62	1549.95	783.852	945.713	0.0294475
nlpD	1041.53	821.436	1775.94	1630.77	1221.21	1797.01	0.266888
pcm	70.3897	86.1629	117.064	141.684	121.889	135.167	0.0419133
surE	141.502	138.276	192.334	186.745	149.985	142.754	0.294572
truD	58.3236	81.1448	257.073	249.96	102.482	97.5362	0.216744
ispF	51.0691	56.457	130.5	128.821	53.7727	65.7943	0.491496
ispD	56.4464	69.8209	146.948	168.999	77.6989	82.3463	0.212373
ftsB	232.174	205.301	219.161	234.535	134.63	151.798	0.0567056
ygbE	394.664	287.382	520.23	630.875	595.734	858.462	0.172159
cysC	115.724	111.608	359.416	413.493	874.991	1127.62	0.0899157
cysN	175.981	194.222	556.022	562.537	2330.18	2427.93	0.0112518
cysD	171.724	155.843	1148.61	1128.19	2752.34	2735.51	2.07683e-05
iap	44.7735	43.0254	44.9147	41.8814	117.146	110.273	0.0226747
ygbF	10.3272	11.3915	28.5224	38.8447	20.3764	28.4268	0.178684
ygbT	10.6526	8.36296	11.7198	22.9427	24.0876	22.6084	0.0157526
casE	29.2174	24.614	34.6673	23.4016	14.8238	22.4714	0.232032
casD	17.2999	12.9521	7.08399	19.2013	13.8356	16.22	0.972886
casC	10.1656	6.79809	10.0713	13.3525	12.2384	10.5664	0.302139
casB	11.7334	8.50395	24.75	10.6218	6.69206	11.8741	0.814284
casA	2.08411	2.73546	6.17912	6.44178	3.32502	4.27092	0.152577
ygcB	4.15402	3.36	15.3294	14.0729	11.7198	13.4365	0.0308972
sokX	NA	NA	NA	NA	NA	NA	NA
cysH	235.942	235.752	1012.94	1120.85	1542.36	1671.58	0.0299762
cysI	220.573	239.191	659.053	657.627	2169.59	2311.89	0.0204021
cysJ	138.018	162.134	432.212	447.78	2160.08	1983.37	0.0265326
queD	12.1924	15.0173	72.5092	106.974	80.0992	64.7176	0.0744717
ygcN	3.17581	3.27212	9.21002	11.6753	10.9937	10.1926	0.0321988
ygcO	1.44865	1.22918	0	7.24186	1.33982	1.75922	0.492406
ygcP	9.89692	7.11968	29.4705	20.1576	7.95952	5.74806	0.453895
ygcQ	0.524526	0.934631	2.22146	4.07693	5.23933	5.7328	0.00516371
ygcR	1.81722	1.15644	2.14563	9.34678	2.89922	3.44813	0.0623844
[truncated: 1,460 more rows]
