# Supplementary material for: Adaptive laboratory evolution of a genome-reduced Escherichia coli
Source: Nat Commun. 2019 Feb 25;10:935. doi: 10.1038/s41467-019-08888-6 (PMC6389913; doi:10.1038/s41467-019-08888-6)
Supplement: Supplementary file 10 — Supplementary Data 7 [file 41467_2019_8888_MOESM10_ESM.xlsx]

## Sheet: Sheet1
Supplementary Data 7. Translation level (RPF) revealed by Ribo-Seq. Translational efficiency is defined as translation level divided by transcription level. RPKM; Reads per kilobase per million mapped reads
GI	Ribosome protected fragment (RPF), RPKM				Translational efficiency
	MG1655_1	MG1655_2	eMS57_1	eMS57_2	MG1655	eMS57
thrL	761.155	1191.06	464.25	743.625	1.39661	0.789262
thrA	437.808	961.438	291.146	563.875	1.30315	0.649031
thrB	142.767	132.546	178.834	199.289	0.585708	0.991516
thrC	93.6413	94.6302	121.903	144.489	0.395754	1.12114
yaaX	7.63475	12.9778	21.5875	17.4027	0.207337	0.717696
yaaA	53.75	55.2231	105.474	95.3605	0.901686	1.12946
yaaJ	3.16169	3.19699	2.45898	3.34504	0.174072	0.301631
talB	656.82	753.765	1216.92	1111.26	0.534675	0.770237
mog	145.645	158.759	214.983	218.606	7.42659	3.05167
yaaH	60.6348	74.7338	61.5552	80.1125	3.75446	2.08675
yaaW	1.88958	1.42413	2.50291	2.25544	0.305741	0.507367
yaaI	0.179163	0	0.482372	0.287013	0.0242359	0.180744
dnaK	414.124	374.473	731.661	749.235	0.429357	0.603534
dnaJ	153.025	157.056	148.721	195.218	2.22216	0.860545
rpsT	12170.7	13585.7	9495.88	7762.19	7.75953	2.93102
yaaY	1.41814	2.42266	1.73552	1.36309	0.0172179	0.0358218
ribF	250.767	300.38	398.487	350.715	0.804306	1.00583
ileS	887.25	858.405	627.5	621.868	2.27909	0.987789
lspA	467.29	444.431	302.59	396.092	4.39786	1.50795
fkpB	326.953	520.84	191.577	270.733	1.36085	0.55003
ispH	143.722	169.616	147.347	135.288	0.6083	0.556328
rihC	5.34842	8.88309	5.27996	6.75917	0.962674	0.548538
dapB	94.3046	114.136	106.043	129.693	2.40493	1.08613
carA	51.0339	61.1539	214.343	134.923	1.34744	2.11647
carB	21.8704	18.5724	27.1183	23.706	0.523427	0.328542
caiF	3.00984	5.45343	4.37548	5.55219	0.361489	0.849934
caiE	1.83312	2.42325	2.27542	2.30732	0.901704	0.817759
caiD	0.612714	1.16302	0.899808	1.47232	6.92134	1.77626
caiC	1.2855	2.56987	1.59328	1.60657	0.17309	0.439686
caiB	2.23105	3.22501	3.81409	5.64516	0.238711	0.731657
caiA	17.6515	17.3052	21.5039	26.353	1.61715	2.8014
caiT	1.51263	2.23315	1.83744	1.61545	1.43311	0.849206
fixA	0.311633	0.739408	0.686478	0.83204	0.70041	0.88606
fixB	0.911721	1.73058	1.04138	1.20553	2.5488	1.39899
fixC	1.14157	0.928658	1.10168	1.60233	1.19307	0.768492
fixX	2.91487	3.98366	1.59811	3.48656	7.07873	10.0432
yaaU	2.65367	4.13759	3.80429	4.55472	4.67368	3.52451
kefF	13.1916	16.7385	8.52821	10.7194	1.93574	2.01436
kefC	28.231	36.7451	10.9203	16.3671	1.99358	2.50769
folA	569.54	692.881	551.646	755.944	13.4109	8.52692
apaH	15.2555	26.2254	10.3564	14.9091	0.208377	0.110186
apaG	10.9784	12.3954	12.2309	8.99566	0.0177979	0.0299253
rsmA	69.7226	89.8281	47.8933	66.235	0.12658	0.130329
pdxA	53.2074	62.6299	38.7847	51.1949	0.419076	0.166802
surA	244.85	221.763	268.633	243.415	0.274183	0.381712
lptD	159.377	174.975	173.265	193.235	0.167948	0.191175
djlA	54.9187	68.7615	68.7567	65.6667	0.956889	0.835531
yabP	14.44	15.0943	24.6168	19.7892	0.115928	0.19249
rluA	77.3225	80.1641	32.2272	45.3895	0.900495	0.852323
rapA	90.8235	78.3881	40.7629	40.1838	1.19911	0.798397
polB	9.77836	12.975	8.79669	11.2706	0.209215	0.237342
araD	19.8914	27.5086	11.5734	21.3649	6.75881	6.72848
araA	3.35833	3.93727	3.5228	4.3401	1.67512	1.38113
araB	1.55736	1.57341	1.73375	1.7437	0.663106	0.77859
araC	16.5891	20.5246	23.1179	23.4413	0.610832	1.05107
yabI	51.6192	64.9236	51.9198	77.0787	1.86703	1.54876
thiQ	7.98331	8.70521	13.2206	12.0936	0.429393	0.318937
thiP	48.3587	47.8031	36.2271	51.3069	5.01765	0.915376
thiB	175.613	216.972	413.875	407.77	2.30375	2.99092
sgrR	11.0263	8.7288	10.4547	12.4912	0.425447	0.461135
sgrT	935.584	966.036	165.803	318.829	2.8839	8.03109
sgrS	NA	NA	NA	NA	NA	NA
setA	45.7693	38.4703	79.0754	79.5157	5.03082	2.76592
leuD	1323.46	1392.77	932.015	902.086	0.45559	1.05082
leuC	942.147	1143.45	501.787	583.789	0.430881	0.602031
leuB	731.183	826.102	524.594	518.927	0.240085	0.697656
leuA	820.466	1004.55	580.572	531.77	0.57005	1.24365
leuL	164.988	244.523	194.097	177.495	0.301683	1.29105
leuO	1.94808	1.84887	5.02242	4.20723	0.100152	0.258327
ilvI	107.011	122.171	101.565	123.154	1.70193	0.445766
ilvH	52.7276	59.1806	67.2962	69.4511	0.208745	0.152943
cra	75.2478	91.3873	129.865	131.825	0.779663	0.527953
mraZ	395.414	426.508	553.592	604.83	0.974447	1.25506
rsmH	431.157	452.795	480.693	652.514	2.27458	2.07503
ftsL	172.024	151.47	495.655	368.678	1.32993	3.11227
ftsI	47.1045	42.291	68.4048	89.123	0.0592333	0.224085
murE	25.7246	31.4712	49.4782	56.5588	0.232915	0.265449
murF	14.9142	13.2424	29.8711	28.3459	0.0636425	0.0874037
mraY	63.5178	65.8723	86.1663	98.8329	1.16313	0.47226
murD	59.4776	63.2662	113.071	109.789	1.02872	0.588614
ftsW	40.5299	35.4333	66.1724	65.5559	0.389428	0.346229
murG	79.7488	106.86	84.4099	115.655	0.646745	0.374199
murC	81.8948	68.2437	147.499	116.677	0.597314	0.434948
ddlB	169.258	137.005	250.083	261.112	0.535297	0.827519
ftsQ	161.81	164.223	285.367	349.146	0.635357	1.2689
ftsA	311.294	313.743	536.231	563.708	1.99762	1.97081
ftsZ	1815.98	1834.95	2794.25	2772.33	3.8173	2.97243
lpxC	9676.96	9727.93	10616.6	9587.63	4.0338	4.13326
secM	346.486	299.844	328.928	239.362	0.357852	0.602479
secA	129.203	123.48	100.238	88.3113	0.310796	0.235254
mutT	5.26247	6.04594	5.73969	5.91597	0.352228	0.29102
yacG	63.4557	51.8677	98.762	77.3345	0.404352	0.630755
zapD	NA	NA	NA	NA	NA	NA
coaE	32.8781	33.4071	69.0773	59.5714	0.223578	0.528737
guaC	101.906	108.201	198.727	165.551	3.8467	4.12765
hofC	2.81223	2.47131	6.62828	6.37757	0.257952	0.448208
hofB	7.0324	7.97446	5.46926	5.59218	0.273476	0.245935
ppdD	0.334482	0.71426	0.286538	0.357218	0.0393111	0.0452254
nadC	66.8113	61.0333	58.8832	69.7974	0.341169	0.259294
ampD	48.0835	64.2049	45.8869	46.4613	0.650685	0.682827
ampE	52.9601	59.3446	59.9661	83.0694	2.64196	1.79182
aroP	195.472	182.459	173.872	175.916	0.240243	0.203
pdhR	468.496	453.125	667.405	886.516	0.988985	1.68368
aceE	1288.99	1321	1179.46	1087.22	1.05446	0.590802
aceF	672.248	739.481	574.066	597.026	1.18438	0.486203
lpd	1313.79	1293.03	1588.62	1530.58	0.796371	0.656643
yacH	0.856619	0.659186	0.713998	0.815944	0.116507	0.211838
acnB	666.777	614.425	820.573	800.544	1.07675	0.44747
yacL	357.709	384.467	321.752	486.686	15.3969	7.14937
speD	15.5682	12.6646	44.538	28.5024	0.030455	0.112164
speE	145.213	148.918	274.446	206.545	0.357187	0.750171
yacC	142.785	143.755	318.734	181.608	0.0956951	0.561488
cueO	58.9666	64.4414	39.1533	52.118	8.82448	2.98504
gcd	259.21	295.201	95.2664	111.465	1.29571	0.439085
hpt	629.081	636.138	873.678	838.855	4.18135	5.29684
can	516.955	559.28	955.439	620.481	0.142696	0.535003
yadG	48.0579	56.8146	55.4602	59.1338	0.865222	0.601902
yadH	55.6265	56.7865	52.9097	53.8607	3.08648	0.812731
yadI	118.156	155.709	18.4203	15.6283	6.11949	0.532953
yadE	8.67359	12.2994	7.50941	7.44686	0.221307	0.282823
panD	733.977	854.504	1305.83	1122.97	2.41758	2.70863
yadD	15.696	18.8777	22.918	24.0846	0.814158	1.2383
panC	437.894	458.394	700.833	676.799	1.54364	1.48298
panB	221.948	251.997	301.077	349.101	1.7856	1.17003
yadC	0.0337855	0.0961948	1.05847	0.72164	0.00552774	0.0637603
yadK	0.51924	0.554397	3.93976	3.53516	0.130906	0.289261
yadL	0.704853	1.2771	10.1944	7.18548	0.330968	0.891626
yadM	0.877767	0.96123	11.6015	12.2587	0.247247	1.80307
htrE	0.385653	0.668372	1.04242	1.07444	0.12552	0.364457
yadV	NA	NA	NA	NA	NA	NA
yadN	7.79295	44.5646	2.16603	5.78355	21.2663	1.56309
folK	4.28988	3.99739	2.93998	3.33199	0.0730966	0.0368184
pcnB	138.162	148.839	172.18	157.036	0.670803	0.442686
gluQ	57.6607	58.5705	40.1504	32.0367	1.78658	1.24574
dksA	932.927	932.213	885.094	1065.51	1.03643	2.56645
sfsA	51.9262	68.6426	77.5772	85.2243	0.715654	0.537604
ligT	4.44501	5.1032	10.669	8.03954	0.292779	0.32486
hrpB	51.0143	54.6275	63.1534	71.7068	2.64679	1.17231
mrcB	94.5636	109.252	78.5716	88.8167	1.24979	0.599761
fhuA	NA	NA	NA	NA	NA	NA
fhuC	NA	NA	NA	NA	NA	NA
fhuD	NA	NA	NA	NA	NA	NA
fhuB	NA	NA	NA	NA	NA	NA
hemL	276.019	320.193	238.948	315.037	1.58456	1.34566
clcA	26.2456	31.3126	14.6956	17.6177	0.333529	0.350107
erpA	837.273	736.358	1278.75	1373.2	2.67777	2.70043
yadS	22.8068	26.864	126.051	132.262	1.67767	3.08142
btuF	17.4227	25.8753	17.6228	20.4301	0.439176	0.247691
mtn	519.311	510.061	901.304	708.864	0.960208	2.19913
dgt	12.0506	11.7819	25.0606	23.5298	0.256718	0.44936
degP	103.708	106.338	158.488	186.951	1.47585	3.20418
cdaR	9.38578	14.4368	13.0618	20.5468	4.11474	3.00397
yaeH	107.105	149.699	127.688	102.084	0.378977	0.71194
yaeI	11.8423	22.4315	17.1729	13.494	0.196845	0.22955
dapD	645.178	857.492	788.898	1210.4	1.29062	0.874778
glnD	31.4208	38.739	43.9711	41.1355	0.474443	0.487013
map	835.628	891.272	1142.25	890.701	1.8128	2.45265
tff	NA	NA	NA	NA	NA	NA
rpsB	12085	15254.6	11148.6	11752.2	3.04381	2.50389
tsf	4739.28	3462.44	4586.33	3710.32	5.991	3.31999
pyrH	157.624	190.244	192.283	185.71	1.82152	0.874346
frr	1955.58	1534.89	3502.12	2386.61	2.03905	3.53042
dxr	77.9209	113.809	107.192	115.514	0.98992	0.647375
ispU	522.502	510.587	758.925	716.524	2.86649	1.87236
cdsA	266.002	265.408	226.954	276.367	5.80177	1.57415
rseP	266.451	241.299	285.465	333.209	1.2361	0.95686
bamA	257.305	248.965	312.228	274.204	0.473824	0.388309
skp	824.024	940.539	1027.6	762.22	0.62476	0.826644
lpxD	419.403	404.145	400.759	394.491	0.388064	0.401857
fabZ	671.096	699.392	851.956	772.673	0.701922	1.09353
lpxA	1297.68	2659.26	834.919	1165.56	3.9163	1.53262
lpxB	88.0508	73.9416	73.3152	78.215	0.282298	0.319798
rnhB	54.1307	58.0269	34.6	39.3026	0.363947	0.187901
dnaE	68.4831	78.2607	83.037	92.6498	0.570522	0.519225
accA	739.013	838.933	1102.94	1050.82	5.75473	3.8584
ldcC	19.3506	21.0845	11.932	9.65414	0.455327	0.784959
yaeR	88.8157	118.29	125.731	166.337	1.09781	1.12639
tilS	76.5081	107.997	125.353	152.781	2.71698	0.960025
rof	343.687	349.406	405.539	509.813	1.39438	3.6483
yaeP	754.48	980.372	833.722	1301.26	15.0079	17.5323
yaeQ	44.5385	45.6599	84.1932	70.601	0.83646	0.991859
arfB	NA	NA	NA	NA	NA	NA
nlpE	83.1701	97.6757	156.819	160.133	0.529592	1.13687
yaeF	10.6128	7.51942	20.2061	21.4148	0.274141	1.44964
proS	594.794	539.366	891.35	890.366	1.89298	1.57431
tsaA	NA	NA	NA	NA	NA	NA
rcsF	96.8378	128.295	225.706	198.804	0.632731	0.992398
metQ	737.401	958.865	1207.42	1633.65	0.438183	0.918388
metI	118.497	154.942	272.175	343.195	1.06368	1.2755
metN	83.2441	91.4833	240.761	243.66	0.791793	1.74479
gmhB	278.526	368.694	266.038	403.163	10.1524	2.92271
rrsH	NA	NA	NA	NA	NA	NA
ileV	NA	NA	NA	NA	NA	NA
alaV	NA	NA	NA	NA	NA	NA
rrlH	NA	NA	NA	NA	NA	NA
rrfH	NA	NA	NA	NA	NA	NA
aspU	NA	NA	NA	NA	NA	NA
dkgB	15.6134	15.1032	20.3325	14.2697	1.60409	1.19602
yafC	12.7471	12.4363	17.6071	16.6123	0.282156	0.791793
yafD	143.197	130.52	239.248	269.828	0.223953	0.468268
yafE	21.0573	19.0361	30.3121	28.361	0.0890744	0.143711
mltD	900.837	890.599	620.842	582.117	0.867098	1.00335
gloB	5.65484	6.31986	7.47662	7.39382	0.0432111	0.0990167
yafS	9.01477	8.60786	15.3375	13.7956	0.118897	0.34915
rnhA	71.1236	83.2243	101.759	78.5099	0.627123	0.804342
dnaQ	167.905	180.048	298.562	258.351	1.02803	2.37522
aspV	NA	NA	NA	NA	NA	NA
yafT	1.78708	1.16302	3.57424	3.54447	0.346765	0.556783
ykfM	0.0779978	0	0.305452	0.333199	0.0344846	0.10188
yafU	0.692935	0.281849	0.872243	0.211439	0.155083	0.174286
yafF	2.54695	1.03596	2.79042	1.16575	0.159966	1.04002
yafV	58.4312	88.7289	60.6135	75.2164	0.577855	1.01351
ivy	323.764	290.372	1091.48	854.329	2.49907	5.34805
fadE	26.6278	35.7313	28.1232	36.4679	2.78736	0.509108
gmhA	NA	NA	NA	NA	NA	NA
yafJ	104.497	114.262	132.77	148.504	0.457883	0.662961
yafK	259.545	272.619	332.442	303.9	0.235755	0.442106
yafQ	253.17	181.822	469.199	230.861	0.174835	1.14101
dinJ	457.651	724.661	641.047	519.942	0.585581	1.9414
yafL	1.17089	1.06075	1.32872	0.966276	0.0954957	0.181681
rayT	1.73995	1.72314	3.51806	2.42377	0.21425	0.258765
lfhA	0.948192	1.49195	0.85503	0.985996	0.77926	0.413104
lafU	4.43932	5.26655	3.46667	5.1926	1.30626	1.15584
dinB	17.4928	22.2846	36.8769	33.6441	0.654485	0.707735
yafN	2.87048	2.94224	14.2764	8.70629	0.0602378	0.381567
yafO	5.07689	8.51816	6.79003	6.97113	0.113431	0.302392
yafP	0.572642	0.23292	0.84096	0.2621	0.0158253	0.0397759
ykfJ	1.91565	2.51736	2.38044	3.30485	0.241608	0.382444
prfH	0.827997	0.642953	1.14227	0.884279	0.501988	0.394778
pepD	227.268	246.697	229.668	203.582	0.333553	0.576335
gpt	902.833	959.009	2067.12	1665.14	37.0814	8.99634
frsA	88.3585	97.7768	125.479	120.3	1.78961	1.11894
crl	1148.18	1138.46	2546.79	2236	2.00805	1.57251
phoE	1.44795	1.78277	1.83905	1.83893	0.887209	1.61674
proB	351.239	350.683	389.915	394.416	2.87173	1.83418
proA	138.189	138.793	159.138	154.112	1.16817	0.819089
thrW	NA	NA	NA	NA	NA	NA
ykfN	0	0.790214	1.35861	0.889211	0.151021	0.564946
ykfI	1.9115	0.907076	2.26131	2.38167	0.664369	0.124694
betA	9.63016	13.5278	7.56515	8.94801	0.205599	0.173643
betB	39.5731	75.334	25.0595	34.2159	0.760941	0.564901
betI	53.7868	54.48	38.1748	52.1059	0.443918	0.945793
betT	35.042	33.9214	19.5406	22.5721	1.32225	0.711833
frmB	2.76082	3.86139	3.67507	2.68985	0.196544	0.353999
frmA	44.005	59.5057	61.2381	84.2896	2.28878	3.56187
frmR	22.6194	22.6094	76.4483	100.996	7.02187	6.30054
yaiO	35.7481	54.9447	143.712	192.579	2.39076	5.04508
hemB	263.858	290.799	629.873	695.988	2.37325	2.72065
ddlA	182.696	160.278	157.204	134.551	1.01363	1.75821
iraP	48.2463	55.304	188.818	193.924	0.280931	1.40373
phoA	20.8588	20.6462	41.6612	47.2302	0.568581	0.764243
psiF	14.1841	24.7819	7.04861	4.59038	0.111891	0.437722
yaiC	NA	NA	NA	NA	NA	NA
proC	53.3917	66.8087	71.4976	80.5407	2.56692	1.0915
yaiI	35.3655	40.5539	42.7059	53.6724	0.595423	0.491825
aroL	193.477	262.556	107.289	176.944	0.103784	0.313032
yaiA	20.4504	26.0256	43.8355	21.8405	0.00911451	0.0817829
aroM	10.4665	13.4103	12.0689	10.9296	0.048104	0.169509
yaiE	132.779	199.731	197.352	276.455	0.558076	0.97556
ykiA	12.1797	11.0737	19.9909	16.2868	0.168957	0.307645
rdgC	289.537	300.629	364.653	469.198	8.41638	7.17005
mak	44.3869	55.658	54.1012	78.6715	10.7183	9.5435
araJ	20.6655	35.7847	22.4382	33.7257	0.958401	0.766299
sbcC	4.73704	5.63298	9.56878	9.65681	0.174526	0.226263
sbcD	25.4142	29.7546	53.5022	57.806	1.24827	1.3446
phoB	16.7212	20.0544	24.8083	27.0924	0.434646	0.802571
phoR	13.1892	13.0097	13.5949	16.8891	0.640651	0.933738
brnQ	376.246	427.959	288.154	393.757	1.06473	1.19769
proY	108.064	115.085	108.022	102.265	1.61449	0.746507
malZ	35.3169	43.8542	79.2488	89.8662	2.04645	0.438267
acpH	59.8982	83.0999	60.7534	80.5466	0.935756	1.68559
queA	190.034	242.65	133.798	159.547	3.69872	0.901662
tgt	110.408	116.323	160.12	151.905	0.812556	0.557449
yajC	262.761	383.44	523.457	490.279	0.644387	1.06546
secD	453.2	402.151	491.902	604.27	1.77001	1.6799
secF	265.862	217.719	219.201	191.092	2.31871	0.605584
yajD	24.235	27.601	142.313	106.765	0.187403	0.378466
tsx	515.492	498.089	1432.18	1328.95	6.25768	4.69123
yajI	14.6319	17.1069	46.4359	31.9324	0.491763	0.703361
nrdR	331.888	307.492	355.653	429.026	12.1659	3.60467
ribD	177.874	180.049	194.893	183.544	1.74678	1.24315
ribE	301.063	351.45	300.842	218.554	1.17976	0.631234
nusB	993.599	783.233	1023.24	913.967	1.49594	1.74015
thiL	100.381	94.3932	71.1607	119.216	3.17937	1.49492
pgpA	105.094	118.609	145.393	124.336	0.46661	0.582725
yajO	97.6736	143.303	38.1105	43.0105	0.373569	0.635579
dxs	30.3051	45.9314	28.1469	35.1709	0.274414	0.213833
ispA	79.9821	75.9949	113.937	88.5592	0.440902	0.281304
xseB	158.797	137.066	195.756	195.509	0.630623	0.629645
thiI	290.591	313.738	358.771	382.612	3.11957	1.86182
yajL	123.67	115.757	144.313	150.535	1.18018	2.14387
panE	73.9823	104.877	114.271	131.717	1.53357	1.50269
yajQ	724.202	868.78	946.523	1161.98	2.82326	3.81944
yajR	21.6467	21.1891	29.5976	34.4298	1.28394	1.12291
cyoE	271.341	258.779	227.933	250.149	1.28826	0.381577
cyoD	219.671	152.169	323.475	217.861	1.09744	0.646621
cyoC	486.364	734.998	320.162	421.04	2.36395	0.809967
cyoB	496.35	424.588	303.248	339.421	1.17732	0.401117
cyoA	1187.82	1130.48	1237.58	1069.68	0.890226	0.799915
ampG	22.1888	32.0378	23.4802	37.5229	0.60345	0.202028
yajG	101.138	112.301	322.851	318.7	0.491662	0.711513
bolA	229.441	264.697	427.171	334.036	0.123314	2.70085
tig	5194.82	4337.01	6089.14	5307.06	4.87942	4.49713
clpP	285.491	305.111	515.795	374.165	0.314711	0.757587
clpX	1151.17	1146.32	1161.02	1169.69	1.3465	1.58554
lon	348.016	314.641	389.008	395.76	1.37158	1.59982
hupB	1509.74	1591.59	3073.21	2529.16	1.53252	1.67868
ppiD	271.455	262.9	366.149	301.398	0.683232	0.896478
ybaV	19.8399	27.5621	15.3422	16.9917	1.23825	0.626632
fadM	4.44228	7.74378	7.10069	3.67921	0.360871	0.156424
queC	103.663	106.96	117.96	117.81	4.90929	1.86144
ybaE	4.27018	7.65248	3.00025	3.51422	1.26549	0.671417
cof	39.9223	37.1418	62.2911	50.259	0.581544	0.771099
ybaO	79.7141	111.984	45.2809	80.9839	1.93983	1.39473
mdlA	16.2792	16.986	16.1981	16.9472	0.956247	0.466519
mdlB	15.4081	18.342	10.7432	14.4274	0.730474	0.395876
glnK	1.64879	1.17362	2.72402	2.31114	0.744277	1.11219
amtB	17.4497	21.6377	18.7604	22.6765	4.84735	1.23047
tesB	102.482	106.69	215.046	184.809	1.07439	1.38395
ybaY	146.135	217.801	75.4519	79.2547	0.204853	1.03413
ybaZ	14.4949	26.5496	15.1401	17.3535	0.443926	0.243677
ffs	NA	NA	NA	NA	NA	NA
ybaA	25.4094	26.3851	12.7311	10.7482	0.689295	1.79286
ylaB	5.06915	5.07106	5.28482	4.00908	0.0636991	0.17369
ylaC	54.1914	188.583	41.2654	40.2756	0.50022	0.517537
maa	19.4971	15.4092	9.17059	7.41009	0.0571538	0.0667114
hha	17.7268	25.8417	29.0179	14.0852	0.00841794	0.0343769
tomB	66.4771	48.2679	129.189	40.787	0.0465347	0.270255
acrB	198.814	195.427	195.151	217.739	0.729364	0.565349
acrA	399.912	383.229	559.861	477.276	0.85895	1.6151
acrR	13.3055	17.2199	21.9972	15.7601	0.678385	0.992412
mscK	NA	NA	NA	NA	NA	NA
ybaM	26.936	28.0224	83.2561	77.8184	0.445841	1.40634
priC	85.0027	94.7577	138.302	136.556	2.35359	2.38268
ybaN	132.688	204.525	92.6117	171.524	0.647818	0.386063
apt	569.647	636.32	466.409	627.264	1.09555	1.37243
dnaX	140.904	170.324	96.1009	108.278	0.645406	0.459434
ybaB	503.939	540.681	470.613	659.427	0.852184	1.39427
recR	433.164	594.947	422.517	597.011	1.89542	2.66575
htpG	65.7622	57.3263	147.437	139.902	0.245863	0.586458
adk	609.235	616.707	876.18	788.715	1.43175	1.87514
hemH	12.7247	12.8441	23.2286	22.8616	0.401307	1.03905
aes	5.33476	6.56176	5.97504	8.11307	1.19318	0.97186
gsk	40.6022	45.563	40.4131	40.0953	0.560888	0.361378
ybaL	72.3769	80.8926	114.39	125.855	0.82632	1.03886
fsr	11.0956	13.5533	15.6073	17.0433	0.917445	0.991355
ushA	50.1936	59.8836	66.1453	76.9493	1.33285	1.75883
ybaK	43.8348	37.309	102.632	97.9604	0.39375	1.90503
chiX	NA	NA	NA	NA	NA	NA
ybaP	13.0914	17.8456	27.4651	28.6104	0.134091	0.255322
ybaQ	60.796	63.8196	124.755	112.805	0.213817	0.355154
ylbF	3.45711	2.67172	17.0683	20.7813	0.614155	0.579413
ybcF	3.54992	4.79455	7.79763	9.67248	3.5659	1.09706
purK	399.325	366.454	222.344	246.74	4.94622	0.932684
purE	132.601	173.57	83.4259	97.4988	2.29471	0.432923
lpxH	35.0696	33.1794	60.9466	33.6964	0.372917	0.29804
ppiB	1024.98	1218.34	1291.57	1446	1.08936	1.83349
cysS	342.183	372.719	391.938	404.067	3.44758	4.87254
ybcI	6.03668	11.8037	10.2182	11.6512	0.293919	0.133424
ybcJ	245.85	222.631	310.671	375.551	2.76678	2.40843
folD	473.58	484.317	473.272	616.238	2.58684	1.33614
sfmA	1.2664	1.40223	2.16975	1.5779	0.348052	0.506456
sfmC	0.0570476	0.487282	0.167556	0.0609253	0.640511	0.177933
sfmD	1.55592	1.95303	1.34313	2.91241	0.645234	0.481287
sfmH	0.584264	0.712942	2.36979	2.94161	1.36745	5.9436
sfmF	2.71726	3.13648	4.38591	3.29412	0.72288	1.51343
fimZ	0.617173	0.527169	0.725084	0.593212	0.104557	0.264561
argU	NA	NA	NA	NA	NA	NA
intD	3.51107	6.15187	1.05768	0.576881	0.0922512	0.065301
envY	1.31203	2.24138	1.61851	2.29799	0.208023	0.306754
ybcH	2.87592	5.19898	5.07263	4.48524	0.370642	0.876262
nfrA	10.2019	11.2751	16.6108	18.3162	0.683867	1.30857
nfrB	3.38613	2.97496	12.3798	7.6459	0.272906	0.709848
cusS	4.95486	5.75991	5.85565	4.88461	0.139787	0.0488636
cusR	163.529	158.87	253.287	278.359	17.1847	2.90504
cusC	8.04108	4.45661	2.01321	1.80275	5.75167	0.0566212
cusF	16.0895	15.766	9.00131	13.5011	1.89175	0.110376
cusB	5.09107	3.7941	4.01425	5.03573	1.12043	0.100918
cusA	4.15572	3.93085	3.77507	4.1999	1.99882	0.219215
pheP	91.7945	85.5501	116.454	131.17	12.8734	2.80081
ybdG	NA	NA	NA	NA	NA	NA
entD	153.598	124.339	148.444	159.281	0.492465	0.235701
fepA	1001.76	1199.24	1042.95	1410.3	4.36845	0.713718
fes	123.862	138.163	103.911	112.285	0.321433	0.301645
ybdZ	86.6485	93.2725	56.0227	88.752	0.821599	1.27418
entF	159.12	159.664	146.58	156.541	0.185751	0.22032
fepE	0.439923	0.20876	0.376864	0.430674	0.0207068	0.0662393
fepC	20.3476	17.8583	18.5914	14.7684	0.133224	0.154282
fepG	47.6393	51.1448	14.9526	21.3058	1.52523	0.376499
fepD	111.643	144.658	62.2673	65.4094	0.776976	0.828534
entS	592.222	790.944	549.976	886.42	26.1218	8.0272
fepB	363.408	465.014	526.814	516.825	1.15246	1.52026
entC	375.914	349.065	470.032	536.185	1.5424	1.0468
entE	112.211	96.9612	164.206	172.162	0.315002	0.374504
entB	233.324	217.678	373.95	379.904	0.688532	0.819434
entA	177.003	137.321	293.614	335.744	0.965162	0.734437
entH	74.8992	67.6601	153.681	124.92	0.593308	0.260381
cstA	63.203	70.7668	81.1324	98.9272	1.0869	0.518987
ybdD	102.167	154.306	129.007	111.381	1.23248	1.44894
ybdH	23.133	30.4408	46.3766	79.6832	1.04882	1.65969
ybdL	10.942	14.4024	35.9487	66.7811	0.507278	1.13277
ybdM	1.61124	2.47023	3.00326	2.51496	0.159423	0.457453
ybdN	0.479442	0.975056	1.94463	2.01155	0.272346	0.748622
ybdO	0	0.12842	0.375344	0.481693	0.00458067	0.0841329
dsbG	13.8867	23.7232	26.9038	26.4671	0.207834	0.30998
ahpC	2020.01	2830.6	2037.56	2471.86	0.227973	0.450413
ahpF	231.109	236.967	311.469	301.628	0.793615	1.18788
uspG	37.8842	38.2275	230.118	222.024	1.64451	2.51958
ybdR	14.325	22.4134	6.9297	7.36073	0.646854	0.481414
rnk	75.0733	128.301	110.076	89.1583	0.439275	0.593075
rna	27.7817	31.6687	54.5697	34.2511	0.13544	0.294305
citT	2.83465	1.81183	4.71507	3.18179	0.876266	1.01588
citG	0.415882	0.394703	0.203583	0.296101	1.72872	0.826216
citX	0.832615	1.18532	0.781198	0.370505	1.41479	0.413827
citF	0.9696	1.02539	0.949277	1.21302	1.2608	0.861176
citE	0.313847	0.382968	0.285321	0.478828	5.45495	1.09193
citD	0.455806	0.324445	0.111563	0.365092	2.73737	0.639235
citC	0.0780651	0.222269	0.152858	0.125057	0.450224	0.676261
dpiB	12.9621	12.5949	16.1778	15.8208	1.30208	0.74347
dpiA	16.3925	17.8117	19.6217	17.1975	0.628279	0.832119
dcuC	2.28325	3.46716	2.75698	2.3084	0.453605	0.381561
pagP	3.35355	2.53323	5.42743	3.06986	0.0633374	0.345227
cspE	536.006	779.477	201.736	227.387	0.0887879	0.132539
crcB	92.2534	123.748	140.101	174.389	3.28933	4.35716
ybeM	23.6383	23.9333	29.2028	25.7347	1.35817	1.29933
tatE	724.118	717.748	2052.81	3667.88	9.43739	11.8003
lipA	552.541	498.666	716.688	579.448	0.932845	0.787582
ybeF	0.600894	0.733234	1.63883	1.1918	0.0601868	0.127973
lipB	60.9077	68.0478	65.0032	78.396	1.07716	0.675298
ybeD	366.633	483.372	501.919	400.182	0.961104	1.51229
dacA	111.407	98.3708	199.527	153.043	0.298788	0.77237
rlpA	92.7604	103.022	101.712	122.43	0.25963	0.308287
mrdB	42.2179	46.1914	41.6981	58.5103	1.02382	0.639652
mrdA	22.7775	20.0091	24.7669	18.1961	0.128248	0.138648
rlmH	695.307	751.966	540.142	867.947	3.96841	2.25358
rsfS	NA	NA	NA	NA	NA	NA
cobC	3.81225	2.35177	4.72764	5.49637	0.0371972	0.0566429
nadD	7.62108	9.37394	10.9234	10.1576	0.0965847	0.0417596
holA	60.8245	95.6934	41.2192	48.5699	0.225711	0.146657
lptE	1666.14	1771.16	808.562	1131.05	7.03728	1.97809
leuS	824.937	912.244	769.381	824.324	2.34747	1.33255
ybeL	93.6589	144.049	31.1857	28.5905	1.37785	3.45106
hscC	0.735589	1.04719	2.16051	3.53516	0.0810098	0.29878
rihA	24.4097	32.8229	18.3618	17.5814	0.797388	0.455562
gltL	27.9867	29.0045	24.4778	29.1287	0.504008	1.19582
gltK	15.7022	14.958	12.4014	11.1589	0.746631	1.14771
gltJ	13.4479	13.631	13.956	13.0982	0.602878	0.860093
gltI	72.5434	76.9765	89.7882	77.5223	0.157085	1.26759
lnt	58.1562	93.3619	46.0741	64.3201	0.345256	0.235412
ybeX	121.345	105.78	149.927	145.83	0.0971733	0.190017
ybeY	31.7786	38.5507	46.8638	51.2909	0.0633505	0.202931
ybeZ	88.7726	114.242	82.2539	99.5069	0.157064	0.283582
miaB	776.771	811.344	919.762	1074.44	9.31964	6.5832
ubiF	207.616	282.24	135.683	201.812	11.4515	6.12176
glnX	NA	NA	NA	NA	NA	NA
glnV	NA	NA	NA	NA	NA	NA
metU	NA	NA	NA	NA	NA	NA
glnW	NA	NA	NA	NA	NA	NA
glnU	NA	NA	NA	NA	NA	NA
leuW	NA	NA	NA	NA	NA	NA
metT	NA	NA	NA	NA	NA	NA
asnB	159.63	163.615	914.694	960.883	0.979934	0.452804
nagD	173.689	220.161	283.709	233.413	1.16617	1.18774
nagC	34.965	51.873	32.8742	34.5987	0.135786	0.129185
nagA	44.8041	50.1194	55.4962	52.0659	0.453615	0.557813
nagB	56.335	57.6119	42.7667	36.9458	0.264993	0.637965
nagE	65.5929	70.5375	63.0064	65.2838	2.96553	1.24843
glnS	170.139	141.065	243.322	210.829	1.63882	1.09016
chiP	6.99444	7.0941	2.52753	1.76328	2.48884	0.796174
chiQ	2.01297	1.50825	3.16361	3.16812	0.146479	0.174622
fur	532.527	411.375	770.348	569.343	0.145411	0.648137
uof	384.65	342.332	454.274	456.01	0.88073	3.21667
fldA	524.655	566.66	1016.16	670.957	1.0007	1.88683
ybfE	82.0957	83.6905	147.991	107.051	1.13788	1.40136
ybfF	60.5101	67.3061	120.199	110.87	0.904607	1.47067
seqA	82.5642	85.9364	168.044	99.3948	0.143157	0.261601
pgm	186.724	197.609	159.952	154.21	0.617968	0.313665
ybfP	185.365	122.527	77.1921	91.9992	2.81478	2.94928
ybfG	1.02405	0.514533	3.00775	2.25164	0.236127	0.835701
ybfI	0.180955	0.515219	0.265743	0	0.415179	0.147801
potE	12.5203	10.7942	16.952	21.401	1.90857	1.32697
speF	1.27904	0.784371	1.38709	1.09279	0.581695	0.642007
ybfK	0.126365	0	0	0	0.408541	0
kdpE	11.8621	15.7281	11.4142	10.4949	0.491077	0.916155
kdpD	42.5098	56.4706	38.0883	53.5528	2.50407	1.55958
kdpC	7.86469	8.03834	10.76	9.26074	2.13887	1.73513
kdpB	5.45223	5.3344	5.07002	5.55305	1.34537	0.595194
kdpA	8.26232	12.0528	5.91706	7.78903	9.90102	1.13289
kdpF	4.28578	7.45712	3.72973	6.61136	30.5957	4.76553
ybfA	780.553	821.498	190.291	233.543	21.1412	2.90219
ybgA	5.48798	11.6136	10.4918	3.40573	0.0184064	0.0555684
phr	9.82804	13.3977	9.05346	7.82435	0.110013	0.19217
dtpD	10.0086	9.93312	10.3867	10.1697	1.70341	0.507226
ybgI	275.667	314.687	320.844	407.404	9.24552	4.15552
ybgJ	212.15	259.481	255.768	313.944	7.00536	2.15404
ybgK	180.254	220.577	217.68	291.192	1.18992	1.1202
ybgL	81.5923	114.613	73.8618	106.985	0.785936	0.5963
nei	7.70884	9.9636	5.88389	7.2579	0.0846669	0.0655784
abrB	3.03695	3.70581	3.03122	3.79097	0.768695	0.4045
ybgO	0.42825	0.554238	1.18159	0.831563	0.176309	0.450076
ybgP	0.709413	0.466121	0.961676	0.990753	0.0931201	0.258815
ybgQ	0.390601	1.11213	0.451944	0.322345	0.440376	0.23706
ybgD	0.271297	0.193111	0.796831	0.362172	0.0893457	0.245447
gltA	386.817	365.288	730.026	655.971	1.07019	0.536698
sdhC	100.079	103.832	638.733	451.783	0.234714	0.457803
sdhD	59.0729	40.8265	176.421	198	3.13456	1.10513
sdhA	43.4699	41.0492	77.8346	79.5741	0.389343	0.220861
sdhB	29.6793	26.1709	77.1967	58.9582	0.0909845	0.127523
sucA	102.169	123.301	153.971	166.318	0.587727	0.333072
sucB	248.504	231.126	321.09	329.472	0.949385	0.450746
sucC	156.568	155.948	230.542	253.619	0.848913	0.415344
sucD	101.018	98.5291	156.295	161.776	0.355997	0.234747
mngR	59.3391	45.1653	71.7564	127.059	5.92158	35.6375
cydA	327.188	337.023	397.208	467.709	2.22355	1.21005
cydB	190.769	187.183	208.916	236.66	1.45625	0.530594
ybgT	36.7829	30.6965	152.223	69.31	20.9399	110.539
ybgE	162.469	145.804	211.223	206.866	1.22458	0.680052
ybgC	165.368	161.707	235.441	279.742	0.819164	1.7078
tolQ	122.823	140.987	244.492	177.232	0.962858	0.910013
tolR	125.882	99.5864	206.675	194.168	0.8892	1.19723
tolA	35.2041	37.2459	70.3104	60.0562	0.302539	0.427569
tolB	1330.4	1172.1	1611.99	1976.11	2.53326	2.68343
pal	2570.54	2494.09	2826.62	3115.54	1.85114	1.92388
ybgF	230.352	219.632	487.692	436.016	0.302283	0.516474
lysT	NA	NA	NA	NA	NA	NA
valT	NA	NA	NA	NA	NA	NA
lysW	NA	NA	NA	NA	NA	NA
valZ	NA	NA	NA	NA	NA	NA
lysY	NA	NA	NA	NA	NA	NA
lysZ	NA	NA	NA	NA	NA	NA
lysQ	NA	NA	NA	NA	NA	NA
nadA	36.104	42.4471	93.3237	79.3968	0.442906	0.622821
pnuC	90.312	118.281	172.139	202.211	1.74426	1.68234
zitB	14.7612	19.2836	13.5167	14.5591	0.460268	0.618768
ybgS	39.9719	60.7873	36.74	22.4996	0.133247	2.94475
aroG	468.199	557.894	898.122	839.562	0.138788	0.273063
gpmA	5724.64	5629.06	7773.61	6529.84	4.87185	3.13381
galM	414.642	404.928	284.88	284.717	1.01093	1.21207
galK	87.1453	76.4166	45.1061	73.341	1.73529	1.70702
galT	10.1758	14.8232	6.27481	5.7707	0.205291	0.16667
galE	48.3978	62.2691	25.8923	25.1301	0.840606	0.565342
modF	13.4307	17.2777	20.1743	23.2201	0.11049	0.156515
modE	25.6472	30.4263	28.597	26.521	0.368692	0.369588
acrZ	NA	NA	NA	NA	NA	NA
modA	46.9986	59.097	40.9966	52.515	0.0638328	2.2114
modB	21.8177	31.7936	18.5852	16.8792	0.231012	0.538228
modC	21.546	18.6706	19.3365	21.0513	0.228801	0.941667
ybhA	44.648	43.8693	84.1231	67.9232	2.57857	1.98187
pgl	195.567	258.197	104.644	125.986	1.84498	1.59266
ybhD	1.15887	1.83309	2.98352	2.70447	0.816321	0.844499
ybhH	0.392357	0.335138	0.422546	0.419027	0.612829	0.509518
ybhI	1.09116	1.67933	0.938359	1.76374	1.81128	0.821515
ybhJ	2.22172	1.79956	2.45642	2.70001	0.45957	0.519016
ybhC	104.762	117.544	125.159	147.106	1.13296	0.571349
ybhB	86.0869	87.5069	94.9905	90.7663	0.398669	0.414035
bioA	187.041	177.825	119.903	123.878	0.513061	0.31581
bioB	104.156	116.952	188.982	203.714	0.336848	0.208183
bioF	32.2979	43.3113	43.867	44.5411	0.0926989	0.0633852
bioC	51.2635	49.6561	63.6935	69.1407	0.243699	0.155994
bioD	115.655	122.348	95.014	115.63	0.27513	0.23242
uvrB	69.9261	66.7697	99.9146	106.076	0.556188	0.577866
ybhK	44.9697	49.5305	78.4412	74.3142	1.81608	1.17392
moaA	46.9404	65.9386	102.417	123.222	0.535197	0.153161
moaB	117.857	119.98	221.669	390.766	1.54659	0.629749
moaC	41.456	56.9291	104.302	100.338	0.887443	0.281216
moaD	107.605	215.916	137.864	175.103	13.751	1.31267
moaE	52.1105	69.4102	36.0011	39.6645	1.26405	0.125795
ybjG	119.036	128.25	129.758	168.856	6.15791	2.00688
mdfA	45.7139	54.9812	49.5071	57.2299	3.23143	2.83747
ybjH	9.04775	11.0404	17.4861	12.0471	0.555915	1.15391
ybjI	8.69216	10.4056	14.2155	13.5025	0.183693	0.288501
ybjJ	34.0759	46.6413	24.3277	43.7002	2.90205	1.52039
ybjK	5.11333	8.08822	9.10842	8.41889	0.593176	0.685282
rybB	NA	NA	NA	NA	NA	NA
ybjL	95.898	105.655	64.7371	61.569	0.58082	0.835464
ybjM	22.1462	27.2161	19.9678	25.673	2.15242	2.12246
grxA	22.6194	36.6986	48.5588	35.2232	1.13622	3.83698
ybjC	51.8846	34.193	79.9056	90.7751	3.84381	5.26946
nfsA	40.8963	42.2568	49.8336	48.5486	1.18423	1.04964
rimK	72.2557	74.4834	116.511	149.951	14.5281	3.81747
ybjN	103.179	97.3291	193.704	185.468	1.46582	1.84495
potF	129.376	205.047	164.821	171.03	1.33534	1.96171
potG	17.267	25.4687	14.7874	14.6429	0.262354	0.408192
potH	10.0435	13.4426	10.2952	10.3595	0.835466	0.536185
potI	38.496	48.8805	32.1645	40.653	1.28886	1.07741
ybjO	17.3582	18.3695	40.0044	27.643	2.2401	1.77939
rlmC	130.134	234.825	112.574	188.465	4.54784	3.05591
artJ	13.7565	18.268	56.348	44.1328	0.201178	0.151175
artM	74.1233	68.8411	62.0874	69.7377	0.42506	0.385596
artQ	57.3652	103.58	45.1308	57.0659	1.92981	0.552701
artI	171.385	231.601	198.695	206.843	0.93439	0.904629
artP	60.2456	65.8785	146.789	114.345	0.414026	0.72818
ybjP	17.9192	23.8373	21.0308	14.4314	0.0839354	0.524734
ybjQ	75.9669	114.831	96.1543	94.8044	0.558347	1.00287
amiD	37.8528	49.9447	45.1469	58.2256	0.514093	0.552949
ybjS	66.3556	78.971	117.406	179.247	1.11911	1.86589
ybjT	22.2205	28.5205	24.2716	28.1804	0.275212	0.237723
ltaE	99.4267	108.467	137.634	148.931	0.417573	1.15436
poxB	68.6913	111.456	10.7013	13.3866	0.251128	1.62837
hcr	19.5936	27.4719	18.9343	28.4279	17.7693	7.90031
hcp	4.25807	3.89427	5.50789	6.72479	4.63636	1.21665
ybjE	40.8958	38.6415	78.7929	84.6458	2.19286	1.60549
aqpZ	65.528	67.1533	48.408	58.0858	3.16508	3.1179
ybjD	21.372	26.874	14.0123	14.777	0.347938	0.637523
ybjX	83.2343	97.6937	214.057	192.681	0.914612	0.776964
macA	32.9618	45.7596	40.3386	54.2338	0.571552	0.488336
macB	39.0286	47.0669	33.0935	48.1486	1.91547	0.750942
cspD	334.488	390.774	642.417	551.521	0.441966	1.35723
clpS	114.01	81.3826	207.513	217.469	0.104201	0.426693
clpA	910.275	913.339	1318.21	1273.82	1.44002	1.05407
serW	NA	NA	NA	NA	NA	NA
infA	2423.18	2106.1	3263.89	2921.7	0.872734	1.72019
aat	54.7923	49.6019	92.4874	93.0866	0.657245	1.0966
cydC	22.0235	22.6221	21.0514	24.7403	0.172464	0.207214
cydD	45.0207	51.1218	42.3215	47.1234	1.18475	0.75626
trxB	260.865	275.613	474.378	467.864	1.08465	1.71829
lrp	300.705	327.099	500.185	460.158	0.255228	0.464605
ftsK	56.1558	63.6151	36.4179	41.9704	0.143032	0.14755
lolA	62.0127	101.126	77.1663	73.4207	0.384264	0.283512
rarA	34.2737	43.0836	33.2792	35.1647	0.159948	0.237559
serS	675.723	639.124	707.345	656.45	0.435777	0.562222
dmsA	2.20417	3.18849	1.79251	1.68956	0.356958	0.151409
dmsB	3.02432	2.51152	4.19465	3.49905	0.666944	0.620474
dmsC	16.5656	18.038	20.9507	26.2117	4.02505	1.54687
ycaC	110.763	162.645	22.2671	33.5605	0.343662	9.02488
ycaD	139.556	124.783	367.888	396.065	8.81242	4.76785
ycaM	2.54117	3.44938	1.11377	1.23072	0.789532	0.286484
ycaN	3.1833	3.1914	11.8298	10.5821	0.112091	0.549486
ycaK	2.16046	2.60965	14.3576	13.5642	1.32231	3.42112
pflA	80.9564	81.4794	92.8205	108.921	0.753787	2.58635
pflB	741.817	730.291	577.236	546.901	0.24676	0.474217
focA	48.2137	61.4445	21.8679	20.1728	0.541296	0.284548
ycaO	58.2197	69.3511	31.9744	33.1265	0.67146	0.227676
ycaP	15.0606	25.3387	12.3712	14.8049	0.595413	0.907503
serC	653.47	708.156	775.01	787.283	0.45235	0.543248
aroA	38.0476	36.9476	68.4839	43.2171	0.0542839	0.0939024
ycaL	3.71324	2.38252	5.83713	6.53493	0.121492	0.36902
cmk	307.15	288.825	650.235	594.124	0.410067	0.906431
rpsA	7905.84	7038.96	9818.57	9145.9	5.61658	2.15257
ihfB	726.17	886.913	1019.03	901.648	1.28525	1.21161
ycaI	5.8533	5.71861	5.95535	6.35331	0.581121	0.480524
msbA	319.02	295.575	278.942	274.074	1.67721	1.05825
lpxK	49.6919	54.982	31.3334	28.5794	0.978642	0.270598
ycaQ	5.70151	5.12127	5.84781	5.32793	0.118796	0.127345
ycaR	59.7855	76.4637	171.215	118.309	4.13231	2.3645
kdsB	254.662	219.592	352.468	318.004	2.61889	1.6809
ycbJ	18.3413	19.6965	24.7296	23.0876	0.513487	0.670414
ycbC	29.8679	40.1051	56.3446	85.7021	3.80084	1.0957
smtA	86.597	69.9268	135.271	139.107	1.05559	1.04033
mukF	108.153	126.995	146.473	147.997	2.39562	1.11078
mukE	67.549	56.1621	79.5579	101.669	0.387468	0.392535
mukB	67.9127	60.237	84.4297	88.8631	0.466384	0.351326
ycbB	24.7095	29.887	23.7255	20.1142	0.147692	0.295407
ycbK	366.859	611.277	419.805	327.328	0.211809	0.31812
ycbL	499.078	520.558	674.069	604.633	0.692357	0.738961
aspC	913.36	876.791	1103.78	1047.34	1.53175	1.42915
ompF	2534.28	2162.49	6218.98	6162.3	0.519136	0.590753
asnS	1081.51	1034.39	743.216	875.861	1.65299	0.795601
pncB	431.07	396.893	572.718	523.702	1.07846	0.751094
pepN	134.649	146.514	160.11	166.774	0.504361	0.563287
ssuB	9.27707	12.7618	8.41928	12.1898	1.73525	1.00384
ssuC	3.80371	5.776	4.14603	6.87876	6.61377	1.55124
ssuD	2.61412	3.51474	3.2347	3.45099	1.68792	0.571356
ssuA	0.725527	0.850598	0.981913	1.18506	0.285895	0.202313
ssuE	0.869976	0.571619	1.80176	1.57234	0.699719	0.40926
pyrD	20.3188	15.8832	18.657	13.4374	0.375542	1.69525
zapC	115.806	106.169	114.274	85.8828	2.06241	2.26439
ycbX	42.9581	49.2865	48.262	42.3245	0.298363	0.350384
rlmL	341.349	322.799	327.187	386.598	5.66087	2.42082
uup	23.0024	18.7306	30.1189	25.6968	0.170764	0.16942
pqiA	25.4259	26.0654	20.4443	26.2978	0.237399	0.34415
pqiB	19.5402	20.5673	20.5426	19.7029	0.295768	0.349071
ymbA	53.7551	52.7634	53.9624	71.3065	0.518941	1.07572
rmf	8156.31	15499.8	9356.05	21247.4	2.06313	1.36242
fabA	1089.31	1544.83	2333.62	3105.04	3.6803	8.12351
ycbZ	41.4466	44.6422	38.4835	36.2159	0.169527	0.144674
matP	145.86	183.541	245.36	291.193	4.52385	6.84136
ompA	27634.8	24153.2	15963.3	18196.6	1.01122	1.23003
sulA	86.5469	82.3506	125.357	82.2127	0.358178	0.613875
sxy	15.9885	14.6449	26.4833	23.098	0.802282	0.65519
yccS	35.1232	34.0013	41.8638	37.1678	0.824752	0.90396
yccF	259.11	276.683	310.682	304.368	21.1085	9.11014
helD	61.9068	74.9519	102.988	101.582	1.39599	1.14153
mgsA	155.786	158.299	261.069	234.655	0.520705	1.04639
yccT	5.45474	9.62238	4.03433	4.11585	0.19104	0.437571
yccU	161.504	216.763	134.552	236.775	1.61256	1.51417
hspQ	353.252	407.985	460.812	587.278	0.282498	1.31604
rlmI	176.435	175.598	334.872	260.468	5.1647	3.04023
yccX	48.4616	71.3694	49.1987	60.1692	0.875396	1.37715
tusE	46.5012	50.3238	113.559	117.414	0.878337	1.63874
yccA	679.891	581.656	672.313	598.01	1.22886	1.23704
serT	NA	NA	NA	NA	NA	NA
hyaA	6.27182	27.4727	6.46736	23.82	9.39894	11.2698
hyaB	1.26592	1.29213	1.11077	1.40299	2.2404	0.911679
hyaC	2.9114	3.02883	3.04223	3.76704	3.57751	1.07402
hyaD	6.18087	5.61649	7.85385	8.14593	1.38154	1.22251
hyaE	1.90383	2.06501	3.94976	3.87285	0.673196	0.744077
hyaF	3.06943	3.76465	2.75082	5.59794	0.44438	0.541968
appC	13.5579	14.1724	6.15221	7.34252	3.39884	0.854164
appB	14.848	18.9511	7.98447	10.0768	1.09971	0.93041
yccB	12.7596	9.08239	6.10414	5.57467	7.36795	0.64528
mdtG	3.71592	3.78552	2.9705	1.78401	0.470804	0.25739
waaM	NA	NA	NA	NA	NA	NA
yceA	311.61	328.436	278.554	252.925	3.75127	2.57219
yceI	12.0458	8.95537	22.4073	20.0831	0.0553976	0.183531
yceJ	17.6343	17.7662	20.5848	23.6861	1.00576	0.904935
yceO	0.375425	0	1.01078	0.601417	0.0350466	0.080534
solA	20.8566	26.4161	36.8058	34.8382	0.279563	0.250037
bssS	122.973	99.4156	128.692	139.906	0.304312	0.453685
dinI	17.3895	29.7815	32.4499	39.5168	0.140502	0.283186
pyrC	83.2992	101.629	199.037	168.108	0.299829	0.59174
yceB	76.858	95.678	150.963	125.718	0.412446	0.917472
grxB	166.198	188.041	228.469	146.362	0.267538	1.06818
mdtH	18.0402	16.6295	18.0174	24.323	1.76063	0.487854
rimJ	54.8148	70.1375	71.7377	68.4857	0.4746	0.749411
yceH	154.404	138.104	188.501	194.935	1.13484	1.69749
yceM	163.637	182.767	161.072	197.03	2.10533	2.24357
murJ	89.565	104.556	135.24	193.196	4.65659	3.06839
rne	155.252	140.917	180.114	195.887	0.369884	0.44063
yceQ	0.107455	0.30595	0.0526016	0.11476	0.272893	0.0570305
rluC	35.1667	32.4442	65.0778	62.8535	1.5611	0.835012
yceF	79.8447	69.1973	118.873	168.781	0.189361	0.704138
psrD	46.9205	32.5603	83.9709	35.921	0.269748	2.3513
yceD	11714.2	8231.5	7611.53	7384.32	1.99295	2.48164
rpmF	2283.24	2053.36	4052.5	2028.12	0.440502	0.816677
plsX	873.096	973.021	562.18	775.909	2.35468	1.39693
fabH	744.722	783.339	588.93	714.347	5.07705	2.38046
fabD	649.242	578.246	527.272	561.284	2.97978	2.02038
fabG	1273.94	1745.58	954.872	1048.21	1.30564	1.08926
acpP	7809.25	6765.89	8895.24	11538.1	1.42291	2.06687
fabF	1211.7	1195.33	984.012	953.675	2.02923	1.34543
pabC	47.8238	40.6231	71.8626	71.4088	3.43515	1.19183
yceG	120.368	161.149	125.812	183.36	2.77602	1.68426
tmk	112.426	148.073	101.922	118.766	5.92747	1.10013
holB	30.9097	28.9082	33.1878	35.8528	0.333326	0.280644
ycfH	23.1735	28.8305	22.7371	17.3241	0.0892921	0.138973
ptsG	451.562	477.686	491.83	589.655	1.057	1.55367
fhuE	101.303	103.888	189.453	179.584	0.227831	0.208465
hinT	277.825	447.457	334.297	316.665	5.14672	1.88389
ycfL	137.325	119.643	159.742	209.427	1.70166	0.862974
lpoB	48.1652	63.7081	61.4218	67.3919	0.221918	0.282559
thiK	32.4252	33.5589	38.449	43.613	0.463235	0.412578
nagZ	102.249	106.27	177.005	186.09	1.34257	1.43886
ycfP	93.2214	102.162	185.635	140.659	0.413414	0.990613
ndh	511.182	642.282	640.069	731.344	5.46874	1.60528
ycfJ	206.614	300.679	536.365	538.17	9.8826	3.56544
ycfQ	65.7289	108.07	64.5929	95.5071	1.27758	1.4099
bhsA	57.2434	65.4818	54.9302	57.0859	0.363468	0.691312
ycfS	11.8736	15.5099	9.06227	10.6808	0.448403	0.299343
mfd	30.5715	36.9311	41.3562	44.5271	0.210655	0.18137
ycfT	0.770677	0.219429	2.92378	2.51034	0.196624	0.108661
lolC	45.1343	54.8907	47.919	52.5877	0.356204	0.284657
lolD	38.5263	42.3996	43.1308	44.9403	0.419363	0.234475
lolE	51.5621	56.1187	64.954	73.7818	0.386832	0.315638
nagK	68.4839	74.7119	84.0295	92.1399	0.414066	0.445786
cobB	35.9618	32.6285	52.0641	52.2768	0.243091	0.397118
ycfZ	0.407098	0.434662	1.37007	1.24996	0.0842105	0.356011
ymfA	24.9538	47.2132	15.6041	39.1153	3.6487	5.74166
potD	64.2098	76.5867	75.6453	89.6354	0.405642	0.781152
potC	26.1323	28.4954	33.5025	33.0909	1.41621	1.02855
potB	19.792	15.129	16.9192	14.0568	0.764934	0.4409
potA	133.12	118.913	101.596	100.924	1.35537	0.786455
pepT	61.9092	68.8189	66.1521	64.9888	0.504724	0.954148
ycfD	520.209	618.727	551.548	675.326	1.85658	2.39101
phoQ	28.1981	24.6718	39.311	32.7457	0.115548	0.221391
phoP	125.11	125.802	230.948	191.065	1.17534	1.19005
purB	44.4699	36.9515	83.9894	66.2796	0.216053	0.331973
hflD	172.175	194.596	134.991	131.723	1.30617	0.566686
mnmA	372.217	331.67	476.077	429.42	1.37724	0.892794
nudJ	7.24464	5.95894	5.16198	5.58789	0.0758405	0.0737562
rluE	10.4397	10.7622	15.0376	11.9823	0.174968	0.191534
icd	1328.53	1231.03	1783.74	1295.25	0.938086	0.916454
ymfD	0	0.696242	2.39408	1.82809	0.0456775	0.332862
ymgI	0	0	0	0	0	NA
ymgJ	0	0	0.309724	0.168929	0	0.0268368
ycgI	25.4723	26.3992	23.1927	25.5715	7.41673	5.30903
minE	104.283	81.0734	169.137	105.843	0.102653	0.528129
minD	229.811	205.975	296.548	226.117	0.2092	0.647128
minC	200.619	228.968	159.385	193.012	0.160668	0.349245
ycgJ	32.8921	49.7093	73.1408	53.3615	0.411162	0.847778
pliG	10.0931	12.0594	41.7319	28.3916	0.36387	3.99314
ycgL	49.0278	83.0366	150.183	121.03	0.435904	0.991542
ycgM	248.635	232.527	469.625	490.957	2.64655	4.83144
ycgN	55.8642	54.5472	94.9252	91.4695	0.263478	0.920247
hlyE	2.10101	5.98204	1.72873	2.76897	0.994728	0.429196
umuD	8.00378	8.66956	14.1815	8.17618	0.294925	0.659093
umuC	11.2023	11.949	12.9895	11.999	2.0042	1.46556
dsbB	656.356	753.845	918.239	1109.92	13.6967	8.36559
nhaB	104.528	101.271	60.7714	62.702	1.25954	0.441131
fadR	299.845	336.463	415.224	441.836	1.6577	1.48153
ycgB	22.938	34.0745	6.95684	6.36097	0.0566234	0.593124
dadA	689.673	897.767	592.445	856.249	11.6963	2.43512
dadX	246.167	285.659	198.419	308.202	1.54477	0.798997
cvrA	28.0988	31.763	24.279	26.4319	0.300719	0.180919
ldcA	83.3908	104.186	119.824	126.949	0.929884	1.48022
emtA	250.719	337.027	420.325	552.759	5.52739	6.15474
ycgR	0.921028	1.69683	0.742596	0.69433	0.314562	0.275292
ymgE	31.9857	54.7874	7.48572	9.66276	2.76728	5.10331
ycgY	0.250862	1.19043	1.39175	0.357218	0.0524732	0.393962
treA	13.1338	17.8378	5.75186	5.75036	0.208269	0.764907
dhaM	21.1154	25.6083	22.7867	23.9502	0.233949	0.227551
dhaL	40.4865	38.1319	39.2452	44.359	0.310442	0.393772
dhaK	94.8043	124.185	129.278	144.611	0.946104	1.0974
dhaR	6.24832	6.6953	6.86284	7.9646	0.25739	0.316801
ycgV	5.0604	5.42473	6.72267	5.99039	0.312105	0.284112
ychF	342.365	322.336	714.073	648.791	2.68107	3.27412
pth	174.813	199.318	241.044	265.408	5.43636	4.6133
ychH	359.761	395.251	112.538	99.4321	3.7869	2.21718
dauA	NA	NA	NA	NA	NA	NA
prs	906.545	747.756	1773.57	1545.95	1.13984	1.01787
ispE	1124.32	1425.11	809.721	1796.09	3.74173	2.64304
lolB	17.0583	15.8337	37.8366	33.2991	0.0860814	0.126661
hemA	134.416	136.493	220.294	245.022	0.853837	1.15806
prfA	12.0841	11.1057	22.6881	19.0723	0.0997337	0.151364
prmC	19.7617	19.3069	20.4856	23.8983	0.931909	0.348425
ychQ	11.4703	8.36056	26.0083	12.3479	0.533596	0.713026
ychA	159.181	133.759	230.968	207.431	0.644304	0.878008
kdsA	550.302	604.911	406.592	539.091	0.879335	1.30398
ldrA	27.6217	8.0503	40.99	77.3485	1.14537	1.5746
rdlA	310.17	405.697	194.268	206.563	2.58759	2.3444
ldrB	47.8487	30.9627	57.8119	106.848	3.68498	2.74161
rdlB	16.3514	17.0705	52.8285	13.9703	0.523282	1.30145
ldrC	3.04492	5.57329	8.30448	2.32278	0.346535	0.132432
rdlC	53.8556	63.6357	42.1815	41.4118	1.19639	0.398209
chaA	28.8534	30.4584	19.7298	21.6426	0.369492	0.168313
chaB	10.7972	10.1176	9.03206	6.7143	0.121734	0.319118
chaC	59.7311	68.9332	48.102	54.5048	1.18173	0.736647
ychN	295.048	304.989	275.011	347.668	2.63069	1.83496
ychO	9.77399	13.8713	11.1245	11.5695	0.318318	0.14022
narL	35.7814	29.1569	57.9728	42.4595	0.263074	0.867068
narX	55.0401	71.5658	107.539	140.561	1.81338	2.80236
narK	6.30674	5.87046	5.95191	8.35453	3.01237	2.6263
narG	6.34331	5.22725	6.64243	6.24661	1.45246	1.04422
narH	9.82611	9.4305	12.2144	11.9384	1.67144	1.39984
narJ	21.699	23.9822	19.9335	28.7142	5.17976	3.60145
narI	33.5511	38.4097	29.0621	40.9239	15.6101	7.3543
tpr	0	0	0	0	0	0
rttR	NA	NA	NA	NA	NA	NA
tyrV	NA	NA	NA	NA	NA	NA
tyrT	NA	NA	NA	NA	NA	NA
purU	68.9375	70.0709	86.0213	83.8703	0.283704	0.285128
ychJ	39.8166	47.0057	75.8248	44.7702	0.201384	0.423505
rssA	64.6653	95.1312	47.0202	46.1046	0.421207	0.3338
rssB	23.9595	25.5528	34.1721	28.277	0.084318	0.198102
galU	70.5706	78.8914	183.505	125.166	0.350641	0.520654
hns	2091.63	2095.71	3510.46	2061.8	0.495992	1.53159
tdk	35.4097	33.0085	48.9478	51.4091	0.703595	0.700597
insZ	16.8341	14.7279	19.1467	17.8814	0.828908	0.749362
adhE	469.368	540.6	260.829	264.421	0.394535	0.552183
ychE	17.8415	21.5249	29.7836	33.9747	0.404649	0.518704
oppA	889.103	1083.54	782.462	828.866	0.663018	0.382166
oppB	17.3688	18.5449	23.7937	18.2655	0.400312	0.0967067
oppC	35.3302	44.6796	36.2796	44.6747	0.481204	0.147949
oppD	32.2844	36.5371	47.0935	55.2096	0.327785	0.161268
oppF	63.8665	74.0191	109.183	100.475	0.406232	0.283126
yciU	160.44	139.888	405.207	376.735	1.57986	1.77188
clsA	NA	NA	NA	NA	NA	NA
yciY	377.595	449.407	496.652	754.683	2.15625	1.77664
kch	2.33878	1.90258	4.31784	3.14004	0.0193486	0.113417
yciI	320.318	310.17	639.033	632.339	1.56457	4.81624
tonB	261.888	310.702	338.255	363.826	0.405821	0.560506
yciA	70.4419	79.5028	123.596	102.05	1.47349	0.848994
yciB	232.626	228.025	297.058	351.105	2.05517	1.69725
yciC	146.758	149.255	180.494	216.095	1.03403	1.31708
ompW	2.265	2.61444	2.81685	3.39962	0.479932	1.03509
yciE	3.87548	5.09278	11.0179	7.95944	0.0730153	0.20164
yciF	7.60252	12.6447	6.22721	4.50178	0.116001	0.841038
yciG	12.9254	19.3207	3.63815	2.07059	0.0542139	0.418336
trpA	577.33	737.042	407.234	323.441	0.172226	0.336347
trpB	933.372	1429.2	560.409	557.849	0.444018	0.654875
trpC	720.502	990.8	386.153	502.112	0.389503	0.750833
trpD	645.906	972.416	235.646	254.758	0.316315	0.641391
trpE	558.806	731.856	210.72	276.344	0.460175	0.604928
trpL	21.5274	53.2986	66.5885	58.9761	0.271664	0.128236
yciV	32.3397	41.9731	45.2828	49.4454	0.643479	0.623109
yciO	127.434	188.294	164.323	174.023	0.685319	1.34376
yciQ	22.2341	22.0698	41.9828	27.6183	0.647099	1.5791
rluB	685.163	623.437	595.563	542.293	17.7718	3.63855
btuR	16.6945	16.5899	31.3431	17.7593	0.189976	0.357144
yciK	67.0418	80.9716	88.0655	98.5399	0.879718	1.48884
sohB	154.638	162.966	236.377	252.828	3.1114	1.68015
yciN	31.2302	45.0085	64.863	48.3138	0.112239	0.469599
topA	178.239	166.568	96.9286	99.3316	0.618975	0.283069
cysB	54.2444	77.0433	79.3728	60.808	0.149749	0.123744
ymiA	100.948	87.7448	61.5039	106.754	4.18496	6.8827
yciX	137.067	107.177	122.46	123.128	0.36936	1.99392
acnA	32.6905	38.8363	27.9528	27.2548	0.32618	0.34786
ribA	151.101	143.904	310.066	274.99	0.672886	1.35964
pgpB	34.9881	31.8662	42.4984	36.9196	0.453855	0.487563
yciS	258.823	299.495	333.208	363.121	0.8155	0.935484
yciM	104.726	97.2629	86.4712	95.6004	0.416399	0.524916
pyrF	306.954	276.054	711.925	905.567	12.6568	8.88718
yciH	124.592	140.871	335.602	308.891	23.7149	6.44206
osmB	161.526	237.421	384.522	320.325	0.808091	1.15368
yciT	56.4686	50.3097	84.4126	67.6962	0.117582	0.394187
yciZ	37.809	35.2568	88.4194	51.664	0.111817	0.65783
gmr	6.2675	9.0151	7.33575	6.55456	0.109884	0.129791
ymiB	0.66203	0	1.62039	0.707031	0.0413148	0.321969
rnb	135.65	135.514	277.866	230.885	0.300588	0.181214
yciW	42.5126	67.654	147.172	187.039	0.352286	0.102164
fabI	550.294	548.978	687.55	620.743	0.910029	1.21771
ycjD	10.0641	10.4973	8.29228	8.30061	0.517106	0.467929
sapF	6.3843	7.1006	6.34815	5.22023	0.0577875	0.12908
sapD	4.63563	6.48149	5.87569	6.58624	0.0428983	0.0779444
sapC	22.5052	36.5229	18.2123	25.5463	1.73322	1.32695
sapB	11.1612	12.5663	10.2832	11.0134	0.357828	0.369704
sapA	15.5119	16.5437	12.317	11.7737	0.156033	0.145446
ymjA	20.5274	31.2705	51.4589	39.0979	0.164963	0.267098
puuP	10.5943	10.0548	16.1395	19.345	0.856221	0.315198
puuA	27.4292	32.0528	68.1707	70.4192	0.211229	0.208558
puuD	14.6438	25.0164	88.4787	81.4911	0.366042	0.270042
puuR	33.4134	27.9925	113.553	99.2709	0.32224	0.264687
puuC	15.9817	19.7101	23.3864	30.8807	1.01329	0.446993
puuB	6.94469	9.14039	10.2308	14.6586	1.06624	0.395272
puuE	7.61707	13.9554	7.55468	12.3083	1.6493	0.521413
pspF	4.44834	5.73528	8.7102	7.70869	0.206831	0.351155
pspA	77.3588	71.186	180.906	170.386	0.780587	5.84516
pspB	22.9674	21.4014	117.472	61.693	1.29774	10.563
pspC	52.9097	57.6822	110.823	128.557	5.10466	7.00933
pspD	73.3373	107.204	115.953	196.106	11.2548	11.9333
pspE	116.204	121.666	126.682	116.186	3.44819	3.2531
ycjM	0.228735	0.65126	0.373235	0.162855	0.286337	0.244177
ycjN	1.00675	0.832192	0.286156	0.485566	1.07672	0.553608
ycjO	0.506748	0.262332	0.56378	0.934788	1.46852	0.912987
ycjP	1.39122	1.09272	2.23097	1.69073	1.23095	1.23331
ycjQ	2.15796	2.12254	2.03591	2.76558	1.12062	0.633155
ycjR	0.814196	1.30399	1.84336	2.01081	0.203771	0.388669
ycjS	1.36969	1.4485	1.5517	1.62996	0.113686	0.188899
ycjT	1.3755	1.68621	1.16899	1.4486	0.500179	0.196517
ycjU	0.297623	1.6948	0.437078	0.82642	0.967646	1.4001
ycjV	3.29148	5.4486	2.34193	5.3137	3.64256	2.61237
ompG	0.85441	1.02429	3.21393	2.83351	0.811646	1.73402
ycjW	4.77497	4.92248	9.16842	11.0344	0.388073	0.437467
ycjX	13.4387	16.509	21.8348	28.9947	0.438567	0.477489
ycjF	23.4759	25.8275	32.9892	43.1165	2.06345	1.04342
tyrR	96.4836	97.8195	119.115	122.432	0.44357	1.11066
tpx	751.843	781.105	942.104	698.998	0.475749	1.30715
fnr	848.081	811.637	853.982	667.727	0.696705	0.89772
ogt	39.8777	54.993	75.639	95.7648	1.39304	1.11226
abgT	0	0	5.41049	1.64706	NA	NA
azoR	164.913	160.96	157.97	194.146	4.52286	4.11384
hrpA	37.7912	65.0299	28.0924	33.1305	0.567401	0.361807
ydcF	65.7744	68.7626	142.998	130.731	0.712445	1.29061
aldA	22.9131	26.2628	73.1369	56.9726	0.589037	0.508623
gapC	159.301	173.729	179.857	150.207	0.0304038	0.221926
cybB	44.5218	41.2339	87.0018	85.4488	0.29289	0.589385
rydC	NA	NA	NA	NA	NA	NA
ydcA	NA	NA	NA	NA	NA	NA
hokB	93.1918	94.8004	108.6	127.742	0.848232	0.972756
mokB	109.552	78.3403	95.109	155.037	0.487676	0.885891
sokB	952.624	1228.6	361.138	532.691	82.7349	20.0692
trg	13.4859	10.3577	10.9009	12.0715	0.687278	0.747929
ydcI	152.637	149.434	180.255	180.705	0.357933	0.509841
ydcJ	11.153	13.4692	7.02392	9.00028	0.50785	0.478553
opgD	31.0437	33.5215	58.4529	39.2618	0.349632	0.510117
ydcH	6.40302	9.11542	3.13441	2.97316	0.377853	0.0580438
rimL	43.825	49.5094	42.8027	39.104	0.34086	0.680471
ydcK	5.90071	7.14921	3.44163	2.86039	0.0960834	0.232944
tehA	54.2617	68.9395	115.994	178.491	8.90039	2.23595
tehB	40.1543	52.153	83.5394	70.3822	0.282695	0.26686
ydcL	52.7099	68.8411	35.4497	32.3558	0.187335	0.310422
insP	0.850352	1.21057	1.49855	1.27142	0.105944	0.321551
insQ	205.911	321.754	67.2691	85.4485	1.1632	0.621546
ydcO	3.29718	3.63399	3.93964	5.07371	0.837068	0.759348
ydcN	5.68147	9.09924	10.7771	11.8319	0.473421	0.685016
ydcP	48.047	37.4796	101.426	95.9481	2.20274	1.11862
yncJ	8.20038	13.6198	109.923	111.224	2.19722	5.43842
hicA	69.083	122.295	1334.79	1899.24	1.19878	8.36803
hicB	1.17503	2.50919	195.856	84.3923	0.0874945	0.106803
sra	319.142	428.087	225.361	147.58	0.0195921	0.412043
bdm	3.00637	13.0435	4.48512	3.6694	0.206783	0.509631
osmC	234.527	430.237	74.553	79.8267	0.302262	1.30876
ddpF	1.80603	2.88463	2.69538	3.43418	0.242317	0.268797
ddpD	3.20458	1.65894	2.42437	2.75571	0.267351	0.246358
ddpC	3.58461	9.30185	4.2869	5.5728	0.589477	0.417909
ddpB	3.34356	6.42304	1.57758	3.26968	2.96592	0.7673
ddpA	1.58925	1.24826	2.15953	2.04843	0.13647	0.319273
ddpX	0.928655	1.51091	1.13649	1.2043	0.168939	0.343278
dosP	1.32097	1.54566	2.01079	2.10648	0.0123438	0.0496825
dosC	9.3955	15.1126	15.9482	11.8585	0.0849048	0.20731
yddW	12.2017	12.8805	24.3598	19.5297	0.368666	0.539484
gadC	29.5047	20.7064	20.0201	26.0174	0.0203239	1.88188
gadB	92.5571	79.0335	44.0987	59.4508	0.0609192	4.17298
pqqL	3.59286	4.67007	8.54153	6.85669	0.0992105	0.240561
yddB	1.95736	1.6667	7.22654	6.32983	0.0235301	0.145289
yddA	1.24115	1.44238	2.60387	2.62399	0.0443538	0.115502
ydeM	0.107883	0.204777	0.316864	0.384052	0.0618894	0.0988414
ydeN	0.456701	1.22809	0.906677	0.243872	0.18292	0.123614
ydeO	0.367368	0.298851	0.745026	0.336291	0.103325	0.229477
safA	0.151808	0	0	0.324254	0.0615576	0.337632
ydeP	4.61891	4.38369	8.12303	7.81547	0.748204	0.823263
ydeQ	0.133711	0.126901	0.479996	0.618797	0.0723358	0.227465
ydeR	0.374493	0.426506	0.806616	1.27984	0.502061	0.49085
ydeS	0	0.204128	0.526433	1.07194	0.106091	0.532762
ydeT	0.238637	0.388259	1.63545	1.09225	0.325031	0.774277
yneL	0.149303	0	0.730867	0.159451	0.0228705	0.309756
hipA	3.11553	3.25859	6.08489	6.28113	0.167579	0.339603
hipB	5.05392	5.2645	19.1885	14.086	0.356985	1.69874
yneO	6.17309	6.05665	14.8071	16.6421	2.16028	1.52633
lsrK	3.60734	4.03228	6.9065	6.27822	0.468252	0.441109
lsrR	22.1902	32.6289	35.5291	49.0014	2.81745	2.08599
lsrA	1.10608	1.02351	0.906927	1.00408	0.393707	0.48598
lsrC	2.56446	3.08036	2.39302	3.55186	1.51015	0.915027
lsrD	2.02809	2.3569	3.2215	3.49203	0.986622	0.997255
lsrB	2.13504	2.52334	3.3918	3.14061	0.269524	0.379025
lsrF	3.93985	6.73058	6.05818	7.62328	1.91022	0.749809
lsrG	1.9669	1.64712	9.45847	9.02022	0.0927379	0.480141
tam	27.0695	31.339	14.7979	16.7608	0.363328	0.861921
yneE	7.48779	8.37549	18.2617	15.4699	0.078393	0.106136
uxaB	6.79164	7.96731	115.321	89.5611	0.525305	0.905281
yneF	62.5486	60.4695	50.0593	32.6856	1.21851	0.697444
yneG	11.8014	14.5605	16.4164	12.9187	0.469419	0.292511
glsB	NA	NA	NA	NA	NA	NA
sad	25.8551	39.792	32.6602	37.7685	1.18385	0.573239
yneJ	6.08097	6.95179	12.8767	10.7255	0.255099	0.389541
yneK	0.26042	0.4237	0.965213	0.635708	0.0911624	0.397699
ydeA	53.8239	57.0692	47.5326	56.3224	1.07566	0.612623
marC	81.5006	97.3603	58.6589	77.2012	0.904173	3.19407
marR	26.2131	27.4463	47.5606	48.4944	1.86766	2.44385
marA	33.5552	35.3947	59.5726	51.9074	1.54782	1.95443
marB	12.6215	8.47932	24.5056	25.5957	1.76873	2.12133
eamA	70.7082	67.3649	88.0717	88.4142	1.60895	0.858389
ydeE	8.14859	9.40035	15.4398	16.5797	0.095825	0.13815
yneM	54.0095	65.0596	223.034	124.482	0.0974321	0.577447
mgrR	NA	NA	NA	NA	NA	NA
ydeH	41.952	40.0322	86.1677	72.7388	1.02797	1.20787
ydeI	13.3973	21.1627	7.45662	7.54597	0.148139	0.224069
ydeJ	13.082	23.9298	24.1129	16.3908	0.621881	1.46454
dcp	48.0003	56.5397	113.316	137.129	0.809299	0.297845
ydfJ	4.0664	2.89449	70.0437	62.6994	0.258785	0.123818
rspB	35.9486	25.531	394.384	355.495	0.575685	0.488039
rspA	28.6569	23.4102	463.249	409.914	0.941802	1.05528
ynfA	53.7144	65.7599	84.9507	106.811	8.23075	4.7441
ynfB	96.0044	108.697	187.283	171.503	0.329231	0.769744
speG	86.0289	81.453	160.88	132.223	0.553957	1.15433
ynfC	25.4921	30.1762	43.0072	49.8031	0.455296	1.28236
ynfD	21.2823	28.5528	17.5635	16.5409	0.328683	1.76588
ynfE	0.644478	1.01943	0.832529	1.01331	0.13546	0.422442
ynfF	1.30841	1.22477	1.70213	1.33992	0.0794712	0.16771
ynfG	1.82719	3.40848	3.3002	3.56634	0.237649	0.439375
ynfH	35.5752	36.416	46.7254	43.5583	0.74664	1.44438
dmsD	118.38	206.808	103.82	116.359	2.63978	1.17698
clcB	14.335	16.8006	14.7363	15.4163	1.40277	0.978666
ynfK	27.3933	29.1267	38.1978	43.5188	1.11292	3.17425
mlc	NA	NA	NA	NA	NA	NA
ynfL	10.1036	13.4766	9.6245	12.7832	1.17484	0.830489
ynfM	29.3016	24.5433	23.6009	24.9776	0.246368	0.263895
asr	2.54399	2.20448	5.08962	5.78821	0.0691954	0.424759
ydgU	0.491725	0	0.240709	0.52515	0.383367	0.420382
ydgD	31.9419	35.6239	44.0263	49.3094	0.241292	0.837397
mdtI	11.6779	11.6823	13.3902	16.966	3.19469	1.20327
mdtJ	2.52405	5.80451	3.89681	3.21401	0.180639	0.145116
tqsA	5.89897	6.5821	12.7994	13.4087	1.52638	0.961344
pntB	421.762	343.249	315.76	346.925	5.95992	2.04735
pntA	294.232	258.951	465.729	390.416	1.6699	2.16084
ydgH	285.892	324.292	324.55	241.754	3.53143	2.13064
ydgI	98.4393	101.706	79.4721	102.427	27.8818	5.28658
folM	12.9175	17.3722	13.75	14.5	0.251566	0.262264
ydgC	42.0222	53.4717	88.5811	93.3032	0.753528	0.916796
rstA	45.5698	40.8406	109.565	110.12	0.251103	0.380932
rstB	12.2293	13.2296	12.9839	13.5775	0.0968173	0.0930023
tus	8.03756	18.883	11.4811	12.3364	0.325186	0.461713
fumC	25.1159	30.8309	25.9441	23.8357	0.729206	0.379036
fumA	38.506	48.8087	82.1036	66.2897	0.498962	0.44175
manA	52.684	66.8251	34.6584	25.5578	0.625757	1.03063
ydgA	72.1739	74.2089	72.8908	49.4248	0.0761661	0.345146
uidC	0.529883	0.660054	1.66981	1.66233	0.444326	0.576129
uidB	1.96423	2.09723	2.26861	2.78607	1.12817	0.653481
uidA	2.24774	2.29046	2.88398	2.62795	0.438047	0.443176
uidR	92.0487	109.605	46.9826	48.3138	0.623244	0.595944
hdhA	170.688	207.156	89.1679	102.082	0.551447	3.72699
malI	61.6673	115.799	39.681	49.5548	5.39813	1.32733
malX	21.8311	50.4416	10.1766	16.8941	10.3112	2.08888
malY	50.1073	50.5911	74.2989	82.2056	0.982363	1.6041
add	30.4192	38.8051	21.5223	18.9836	0.610841	0.235684
ydgJ	70.8119	69.4259	106.806	95.8231	0.332882	0.30718
blr	60.2516	61.5528	212.438	88.0765	0.60606	2.37393
cnu	168.929	178.533	116.543	164.206	0.366205	4.06617
ydgK	212.814	143.09	256.247	227.816	0.723783	1.56716
rsxA	540.742	430.042	345.687	316.944	2.91076	3.75837
rsxB	224.195	234.087	137.862	129.43	1.35172	1.37746
rsxC	45.9203	57.222	16.7305	19.6749	0.49431	0.324798
rsxD	9.05556	8.44622	8.88486	9.0875	0.161198	0.229867
rsxG	6.83914	8.03914	12.7466	11.7266	0.111621	0.291056
rsxE	16.7088	19.5796	21.9783	30.4693	0.222775	0.668016
nth	3.01182	4.55017	5.56641	4.59506	0.0520509	0.170221
dtpA	46.1136	40.819	65.1648	66.1564	1.50555	0.694556
gstA	370.56	411.957	565.771	649.636	3.47984	3.98271
pdxY	24.9658	25.5205	26.7168	23.756	0.289667	0.229195
tyrS	466.601	427.819	451.57	402.357	1.37933	1.03113
pdxH	24.8604	27.0541	54.939	44.293	0.202715	0.153058
mliC	33.666	54.8169	192.561	156.402	2.49978	2.36842
anmK	59.4833	58.0154	92.9735	86.1263	3.02542	2.21981
slyB	1604.78	1651.11	1643.16	2316	3.99996	3.25813
slyA	180.617	146.139	366.039	188.83	0.361383	0.718321
ydhI	14.4979	14.9062	20.371	16.2002	1.67531	1.71817
ydhJ	8.35831	8.06711	5.59411	7.91781	0.403719	0.617081
ydhK	1.43445	1.463	1.45679	1.8292	0.100889	0.193342
sodC	37.9656	49.9067	23.9254	21.0499	0.210854	0.70959
ydhF	50.7745	62.3999	44.6904	47.7807	0.399115	0.793243
ydhL	7.18498	5.68257	8.79297	4.12088	0.130305	0.803295
nemR	3.74835	6.07223	9.01629	12.6996	1.21317	1.12993
nemA	20.5425	23.9762	21.0916	25.4877	0.52527	0.54753
gloA	221.385	279.415	241.811	385.464	1.97762	2.16986
rnt	50.0166	66.9854	46.2445	50.962	0.550524	0.385935
lhr	4.95833	6.7174	5.78866	6.93416	0.182999	0.193172
grxD	763.505	822.568	1265.3	1173.01	2.77231	5.04061
ydhO	9.77868	11.6712	29.0838	21.7307	0.271903	1.06874
sodB	65.3375	97.6424	316.658	413.926	7.67084	3.84424
ydhP	146.189	221.707	141.66	189.679	9.79171	2.41476
ynhF	43.334	46.0986	102.101	103.493	0.586795	3.07663
purR	548.168	449.902	672.009	577.663	2.28675	1.91326
ydhB	20.145	41.5218	25.6825	35.031	1.71337	1.75695
ydhC	13.5509	14.2353	14.0265	16.0923	4.3178	2.71899
cfa	228.258	281.123	226.293	190.896	0.380547	0.682232
ribC	127.729	160.398	182.087	199.506	0.69768	1.39661
mdtK	391.343	358.451	283.021	325.217	13.4447	5.86958
ydhQ	121.448	107.638	135.923	137.073	6.17028	2.57068
valV	NA	NA	NA	NA	NA	NA
valW	NA	NA	NA	NA	NA	NA
ydhR	135.605	194.476	325.034	297.618	0.227816	0.924458
ydhS	8.33136	13.8248	2.36389	2.12524	0.063079	0.371439
ydhT	6.98649	9.87551	5.65153	7.24971	0.368416	0.442203
ydhU	4.08476	4.36134	7.29844	6.38004	0.577556	0.730295
ydhX	3.3532	3.68492	4.26203	5.02614	0.415992	0.519613
ydhW	2.41918	2.06639	5.00341	5.55479	0.216791	0.442785
ydhV	1.21157	0.935487	1.3068	1.03075	0.510623	0.344758
ydhY	0.622266	0.531519	1.67536	1.19621	0.779337	0.458989
ydhZ	6.56691	7.89449	19.4307	10.2862	0.423077	0.520279
pykF	231.127	260.249	202.63	165.57	0.290076	0.561176
lpp	14191.1	12750.5	21541.9	16042.3	0.921387	1.38224
ynhG	90.8459	132.185	31.5645	40.0939	0.307176	0.83285
sufE	29.3133	35.1286	14.7778	17.1014	0.0334978	0.131353
sufS	114.792	149.184	38.4064	43.9981	0.12659	0.239296
sufD	145.377	149.74	51.1181	46.5179	0.204639	0.295011
sufC	236.181	270.84	50.7746	60.2354	0.529276	0.565741
sufB	314.278	304.411	94.9402	105.086	0.859973	0.880574
sufA	1668.24	1821.67	396.584	545.05	13.5454	13.5959
rydB	NA	NA	NA	NA	NA	NA
ydiH	105.348	125.239	61.9914	39.2863	0.0499425	0.0893019
ydiI	36.9169	34.5328	87.671	82.3509	0.186229	0.391761
ydiJ	51.0852	59.0373	58.9933	82.4717	0.280413	0.192608
ydiK	199.602	229.895	186.382	232.289	3.89948	2.60365
rprA	NA	NA	NA	NA	NA	NA
ydiL	1.38587	2.25479	3.44051	1.69151	0.390655	0.791807
ydiM	0.0688042	0.293851	0.842025	1.24918	0.144896	0.370588
ydiN	0.0662354	0.0942934	0.761953	0.530532	0.16151	0.328479
ydiB	3.55548	3.06361	5.35883	7.49438	1.01597	1.35774
aroD	59.1422	67.7762	102.992	69.8553	0.818781	1.11766
ydiF	0.746866	0.759463	1.80191	1.53829	0.817625	0.468256
ydiO	1.084	1.44031	3.5199	4.82366	0.497466	0.771459
ydiP	3.12916	3.56377	7.68082	7.20888	0.380116	0.562535
ydiQ	3.03335	7.59427	3.99383	5.52956	1.66975	1.46916
ydiR	5.09426	7.06629	7.65173	8.13755	0.90174	1.17146
ydiS	1.62729	1.20465	2.34198	2.18976	0.333607	0.351304
ydiT	5.16686	4.24991	7.64405	4.90495	1.69019	3.72529
fadK	0.854538	0.958479	1.60987	1.90822	0.227917	0.309
ppsA	207.27	184.868	305.746	284.621	0.407917	0.315677
ppsR	19.7132	19.9965	25.7492	21.9326	0.182145	0.2806
aroH	105.465	114.543	110.475	111.328	0.346835	0.501957
ydiE	55.309	58.668	131.431	73.9598	0.343698	1.10267
ydiU	396.818	438.54	94.9927	107.944	0.998978	0.45932
ydiV	NA	NA	NA	NA	NA	NA
nlpC	77.9067	101.22	161.876	200.353	0.554272	1.43141
btuD	31.2413	43.6421	26.4701	28.9314	0.181835	0.372055
btuE	38.7166	67.1682	50.7439	47.1282	0.19978	0.638314
btuC	30.4661	32.4097	61.8265	66.0125	0.912751	1.23402
ihfA	1833.75	1538.57	2216.52	2194.29	0.789298	1.53922
pheT	726.42	825.738	399.816	416.124	0.971447	0.86514
pheS	407.316	411.249	282.985	330.441	0.495605	0.646743
pheM	6.55182	1.77662	18.0217	12.9947	0.0406475	0.0858655
rplT	2450.81	1791.43	6097.7	2274.87	0.685336	0.785156
rpmI	1302.82	1322.19	1711.95	1835.6	0.0795561	0.152798
infC	1855.07	1694.9	4260.98	2934.52	0.293836	0.565732
thrS	450.002	380.511	996.865	914.033	0.331141	0.475844
arpB	0.0452387	0.0644024	0.254671	0.169098	0.0125232	0.0617753
yniD	10.8747	8.0503	22.1453	19.9759	0.64077	1.67664
ydiY	82.4198	73.0244	185.206	129.249	5.86708	12.5806
pfkB	88.2375	104.67	121.326	131.245	0.708387	0.895353
ydiZ	33.4373	47.1077	36.7011	32.2504	0.154079	0.368501
yniA	40.4842	42.2201	30.8559	25.6903	0.199912	0.301566
yniB	49.0737	46.7094	104.225	71.826	0.310712	0.735143
yniC	90.4775	111.218	135.953	130.303	0.875585	1.26399
ydjM	3.14249	3.54167	4.83927	2.2374	0.154773	0.179424
ydjN	478.736	525.838	692.426	831.664	3.84424	0.804816
ydjO	0.500429	0.712416	1.17586	1.17578	0.444065	0.589669
cedA	92.8515	129.18	89.0976	114.939	3.46177	5.09359
katE	85.3829	129.459	13.2853	17.1614	0.359912	0.988933
chbG	53.2221	47.4305	90.1703	101.061	1.59571	1.72909
chbF	3.51822	3.63455	9.60187	8.64528	0.378029	0.679496
chbR	6.66828	10.1077	20.0317	20.9548	0.238676	0.494575
chbA	9.93046	7.71115	18.8063	14.9976	0.434291	1.17028
chbC	2.10845	2.03051	2.44372	2.71537	0.22462	0.265463
chbB	79.1947	75.8755	69.5393	70.6919	1.43527	1.57774
osmE	302.244	429.545	166.771	163.32	0.4607	4.40658
nadE	142.297	188.488	182.603	222.983	0.416605	0.506671
cho	26.5114	29.2027	43.1026	47.5803	0.261735	0.345898
ves	3.88143	5.52565	2.68626	3.28762	1.93932	0.969798
spy	11.9659	12.309	10.6569	9.56382	0.196083	0.428001
astE	47.9895	177.604	29.2715	83.0238	15.449	6.17471
astB	4.82463	6.244	2.71448	4.14883	0.260319	0.194576
astD	10.2281	11.9098	6.87219	9.3629	1.39777	0.836672
astA	6.17798	6.69558	5.28755	6.00198	0.398385	0.56538
astC	23.4241	34.322	24.9113	34.1232	1.49953	2.45158
xthA	161.952	161.468	127.305	150.694	3.79152	2.84351
ydjX	0.725159	0.476467	1.44722	0.95317	0.0615031	0.355537
ydjY	2.44219	4.63565	4.78201	4.9059	0.535903	0.783695
ydjZ	5.09496	7.49236	9.59263	10.5836	0.844185	1.28103
ynjA	19.3084	23.4191	28.8332	36.3284	1.66811	1.16566
ynjB	13.9965	19.519	13.3711	15.6724	0.377569	0.401892
ynjC	6.02815	10.0776	3.51942	6.20165	0.954457	0.346438
ynjD	6.77981	6.83315	14.6852	12.2386	0.242488	0.506111
ynjE	3.75919	5.39736	5.55205	6.38236	0.293086	0.352282
ynjF	44.925	54.1302	56.6685	71.9011	3.1792	2.09341
nudG	18.9682	27.8908	26.8097	35.2843	1.0645	0.869915
ynjH	3.39594	6.90643	10.8055	9.45551	0.231643	0.397828
gdhA	362.818	386.147	328.943	372.826	0.655879	0.272972
ynjI	1.11015	1.12888	3.8041	1.9478	0.146534	0.279521
topB	22.2025	20.1765	10.0416	9.72368	0.218891	0.243583
selD	192.739	175.305	108.19	122.051	1.94146	0.846983
ydjA	133.773	154.092	152.164	141.014	4.06643	1.73073
sppA	57.5829	63.7113	85.3108	89.6163	0.351297	0.411686
ansA	27.6616	28.713	37.4903	33.997	0.234151	0.202032
pncA	80.4177	90.7883	45.6634	41.3467	0.918118	0.335133
ydjE	1.27127	1.32424	2.54997	2.21866	0.504281	0.443955
ydjF	9.11095	10.3464	15.8807	10.8551	0.315333	0.482511
ydjG	5.64961	4.52783	12.2506	9.83259	0.830086	0.75646
ydjH	0.259	1.10615	2.34554	1.52133	0.875035	0.3783
ydjI	2.26918	7.97298	5.03409	3.35154	2.05411	0.612166
ydjJ	0.869976	1.46369	1.89706	2.02715	0.733767	0.539152
ydjK	40.4398	102	31.3924	166.878	59.7887	60.8205
ydjL	2.11396	1.75096	2.18254	1.84717	0.737912	0.475649
yeaC	152.938	160.92	407.995	296.359	0.517088	0.791347
msrB	329.785	319.757	901.709	820.207	1.4515	2.29544
gapA	2203.99	2242.92	3609.17	2818.07	0.617287	0.954707
yeaD	19.7948	23.1456	68.6841	30.4598	0.649877	1.48554
yeaE	51.3969	44.2387	62.8184	46.5431	0.623395	0.422459
mipA	665.763	523.431	890.595	975.345	17.585	6.64682
yeaG	153.545	176.592	22.537	28.9883	0.19865	1.61007
yeaH	13.9573	20.5678	3.95223	3.59561	0.0605775	0.484136
yeaI	0.487981	0.245187	1.3349	1.59411	0.0407508	1.00348
yeaJ	6.26802	5.43153	42.2895	22.7017	0.822347	1.37976
yeaK	53.6274	68.241	194.798	144.061	0.458367	1.19401
yoaI	4.19286	2.51327	3.56485	4.24219	0.264232	0.651177
yeaL	53.4264	60.988	35.0195	58.9128	2.82135	1.45443
yeaM	6.4767	5.58806	11.601	9.06539	0.219956	0.375305
yeaN	5.50487	6.93255	8.84429	9.72306	1.3439	1.39472
yeaO	71.6953	92.5785	80.6226	97.059	0.939352	2.26859
yoaF	14.0176	18.8672	19.9619	36.2013	0.439176	0.611557
yeaP	86.0179	74.6977	90.6855	94.6538	0.143295	0.32274
yoaK	0	1.94178	1.22411	0.485566	0.0877339	0.170164
yoaJ	39.8101	41.9536	46.3152	78.1303	0.216792	0.713944
yeaQ	377.076	489.754	234.905	187.856	1.24022	3.27313
yoaG	103.106	246.686	237.26	390.437	21.389	8.52215
yeaR	21.4392	22.6809	87.0405	74.4663	0.754789	2.05369
leuE	33.6689	34.162	32.3339	36.1536	1.13119	0.63359
dmlR	32.1177	79.7483	23.5077	41.4725	1.75512	1.08787
dmlA	19.3008	23.0241	19.2511	26.2752	0.982491	1.91819
yeaV	1.08269	0.833149	0.658915	0.968776	0.620812	0.650933
yeaW	4.28383	4.41617	3.79633	6.66533	2.13738	2.29107
yeaX	3.43747	1.93328	6.64774	9.15515	0.481995	0.852781
rnd	104.292	117.267	159.489	177.557	1.05024	0.708863
fadD	28.4199	28.415	42.5546	49.9639	0.898651	0.685285
yeaY	274.086	295.949	253.144	372.98	6.00679	3.52165
tsaB	NA	NA	NA	NA	NA	NA
yoaA	20.6735	21.7771	22.9381	26.3071	0.367904	0.234455
yoaB	122.195	128.805	251.511	235.923	0.947508	1.70603
yoaC	33.7029	45.4037	58.076	59.5467	0.568821	1.08688
yoaH	90.1544	118.684	208.956	215.169	0.937345	1.38682
pabB	15.193	19.1181	30.7943	22.075	0.992604	0.902874
nudL	55.2992	53.4948	85.287	82.3256	0.540712	1.1247
sdaA	214.984	208.286	392.553	312.11	2.64996	6.28483
yoaD	NA	NA	NA	NA	NA	NA
yoaE	36.393	38.5559	57.6953	64.5545	0.488845	0.594901
manX	169.561	208.106	144.688	118.847	0.48965	0.853317
manY	108.151	105.503	95.1681	96.7885	0.415692	0.569727
manZ	171.213	145.582	175.58	199.548	0.473878	0.819951
yobD	295.873	572.594	182.035	269.14	13.6389	7.41059
mntP	NA	NA	NA	NA	NA	NA
rlmA	42.5045	55.3436	50.9341	55.3219	0.366165	0.384857
cspC	731.992	891.246	764.655	1003.99	0.17018	0.212028
yobF	308.143	269.751	619.251	427.498	0.454093	1.7058
yebO	111.814	89.6322	456.318	242.192	0.797968	1.6056
mgrB	76.0159	60.1793	48.8285	76.0348	1.92522	2.09574
yobH	11.8419	15.9112	41.6201	35.9511	0.231013	0.373694
kdgR	80.9429	84.1852	118.596	154.582	1.71018	1.74358
yebQ	3.09981	3.23323	2.85455	2.94996	0.61112	0.348854
htpX	501.957	476.394	867.274	975.722	1.93486	2.18322
prc	243.098	323.001	270.391	414.815	0.490709	0.664525
proQ	538.505	529.244	923.837	831.735	0.522051	0.833699
msrC	251.083	347.859	227.008	252.799	0.559674	0.521287
yebS	38.0149	34.4348	31.9698	31.3481	0.296609	0.571361
yebT	13.4525	19.1276	10.4651	11.5925	0.103079	0.172253
rsmF	9.34151	9.9531	13.9055	10.4157	0.120263	0.171164
yebV	184.714	188.812	25.7595	28.0994	0.0598393	0.220708
yebW	25.4081	32.6423	42.3945	40.3718	0.097684	1.6752
pphA	2.86851	2.38212	5.67527	4.85053	0.0221134	0.735133
ryeB	NA	NA	NA	NA	NA	NA
ryeA	NA	NA	NA	NA	NA	NA
yebY	49.6398	73.4362	113.081	93.1298	0.318538	0.305514
yebZ	81.2717	84.3255	104.536	118.575	0.438346	0.346015
yobA	152.383	165.955	191.895	200.375	0.364095	0.532748
holE	97.7212	96.5064	247.411	284.774	1.15063	5.09694
yobB	14.1035	19.5674	25.802	31.1455	0.347902	0.789842
exoX	150.42	138.596	234.223	277.599	0.907667	1.99195
ptrB	29.0985	76.1147	16.9804	39.3486	0.742449	0.439667
yebE	40.2387	58.8096	34.9371	50.9202	2.06734	1.66332
yebF	510.594	553.269	350.351	440.004	3.62501	4.34868
yebG	262.986	236.197	325.496	273.449	0.897791	1.80495
purT	354.305	357.109	245.295	256.037	25.1499	8.22651
eda	390.199	437.45	398.346	430.462	14.4625	4.58446
edd	190.395	186.066	131.262	180.141	10.1983	6.6219
zwf	193.556	200.808	256.272	281.943	1.02299	1.37199
yebK	21.5467	26.1593	29.4966	20.0726	0.572932	0.446969
pykA	169.169	159.524	181.568	182.296	0.800017	0.985476
waaN	NA	NA	NA	NA	NA	NA
yebA	62.5649	78.2062	53.4568	60.2649	0.434045	0.45139
znuA	75.2373	79.4276	79.813	73.8504	0.564232	0.619715
znuC	99.8846	96.9046	66.4875	59.8278	1.17265	1.08594
znuB	57.5952	57.2789	26.6943	40.8977	2.05615	1.1524
ruvB	83.1888	86.836	122.905	116.849	1.68769	0.73786
ruvA	203.765	261.228	233.956	288.39	4.23595	1.67687
yobI	0	0	0	0	0	0
yebB	0.64351	0.732887	0.56702	0.412351	0.164748	0.0908063
ruvC	186.555	198.591	95.1321	99.8123	1.06257	0.476297
yebC	251.476	230.807	194.331	164.474	0.945613	0.461919
nudB	465.967	506.834	256.773	232.046	2.14467	0.657555
aspS	745.896	614.178	569.948	527.015	3.54363	1.1543
yecD	46.5274	57.1608	83.8333	84.2413	0.706035	0.690799
yecE	7.08855	6.58741	8.19303	8.14868	0.0933716	0.089399
yecN	54.4507	62.3249	104.699	89.9065	0.490598	1.08724
cmoA	68.3941	77.3745	58.7479	63.8841	0.429442	0.573294
cmoB	75.0744	93.8401	59.8046	61.7894	1.52158	0.740655
torZ	3.11128	3.46195	6.5473	6.3018	0.669729	1.19595
torY	0.414343	0.321744	0.608488	0.925243	0.434138	0.514211
cutC	142.072	208.795	171.724	207.801	0.561407	1.58901
yecM	130.765	135.178	189.48	224.547	2.31867	2.20306
argS	650.042	565.224	751.345	669.017	5.57885	3.69778
yecT	0.921672	0.656052	1.9551	0.656215	0.0451197	0.110869
uspC	4.61794	4.86975	3.0141	1.27863	0.0446765	0.132344
otsA	84.0106	128.383	20.4898	22.2402	0.126634	0.920759
otsB	47.0965	71.9077	12.191	16.4621	0.169485	0.94906
araH	8.40683	11.3756	7.68056	8.97828	1.80734	0.724364
araG	2.29695	2.23315	3.00298	3.47022	0.429178	0.756812
araF	1.70164	1.89071	2.09263	2.1719	0.44992	0.628584
ftnB	18.2004	21.7518	23.0252	14.7981	0.208713	0.788969
yecJ	20.049	21.2235	81.7865	46.6667	0.0796799	0.380072
azuC	311.591	323.045	936.141	541.528	2.68903	2.52909
yecR	2.56068	1.82271	6.94651	4.7858	0.235228	0.465709
ftnA	22.922	23.047	48.5122	46.6979	0.881813	2.61503
yecH	5.18915	4.54605	5.34092	3.83668	1.51187	1.38166
tyrP	24.5848	27.6852	21.487	24.3778	4.09771	3.40695
yecA	380.986	347.067	497.459	486.922	8.44305	6.93473
leuZ	NA	NA	NA	NA	NA	NA
cysT	NA	NA	NA	NA	NA	NA
glyW	NA	NA	NA	NA	NA	NA
pgsA	111.877	155.598	113.627	185.141	1.09024	0.863233
uvrC	11.5847	13.7267	15.7297	13.7468	0.0583916	0.0526964
uvrY	99.9794	94.6044	182.662	179.023	0.246393	0.612034
yecF	69.8765	64.2043	80.8132	75.5182	2.3792	1.65061
sdiA	14.0169	14.5551	15.3106	13.502	0.0432079	0.132031
yecC	4.22228	4.29349	41.9284	45.415	0.488159	0.530501
rcsA	3.56161	4.8035	311.349	125.923	0.127375	0.138044
dsrB	100.809	118.554	106.359	154.638	5.30051	5.43509
yodD	55.8588	65.1878	25.9937	18.5596	0.178734	0.90287
dsrA	NA	NA	NA	NA	NA	NA
yedP	21.5822	30.6544	12.1364	10.5489	0.153731	0.478763
yedQ	13.433	15.1408	14.2618	14.5076	0.225201	0.305248
yodC	91.9162	152.017	46.7946	55.3133	7.21896	1.49755
yedI	186.288	207.884	127.629	158.657	7.70006	5.03673
yedA	27.4711	53.1115	13.8598	30.5214	6.63743	1.77727
vsr	11.0918	20.7531	8.76503	8.29203	0.484007	0.239881
dcm	41.7245	45.3658	39.669	39.7261	0.455183	0.377617
yedJ	186.24	235.603	143.36	208.368	2.84751	1.73425
yedR	86.4002	96.4654	113.245	132.293	4.56234	3.12769
rseX	NA	NA	NA	NA	NA	NA
yedS	3.32381	2.19158	8.27236	7.09947	0.139113	0.742984
hchA	76.6493	114.193	127.591	141.186	0.232081	3.67148
yedV	1.17825	1.50081	3.77942	3.11275	0.0128448	0.0642132
yedW	12.6575	17.1851	22.4895	19.7135	0.383328	0.751692
hiuH	1.49622	1.00237	24.9027	24.2509	0.0462238	2.14857
yedY	29.2721	30.5402	35.8132	45.7779	0.466673	2.01023
yedZ	18.4397	19.0757	26.3577	34.1347	0.381055	1.57843
zinT	1.14452	1.5436	3.3616	2.5733	0.0750086	0.167097
yodB	1.07541	1.63302	1.68458	1.53134	0.0770634	0.363738
serU	NA	NA	NA	NA	NA	NA
mtfA	57.2285	75.5904	96.0779	81.4017	0.540511	1.31345
asnT	NA	NA	NA	NA	NA	NA
yeeJ	4.24212	5.38407	6.72041	6.55	0.191132	0.264179
yeeL	10.3582	21.6723	8.58537	18.6886	4.38755	5.67015
shiA	365.039	433.41	266.618	287.735	0.786478	0.198602
amn	46.1406	57.9001	70.9646	59.499	0.0575462	0.0779481
yeeN	16.39	17.6575	53.2083	33.7073	0.198185	0.342328
asnW	NA	NA	NA	NA	NA	NA
yeeO	12.0789	13.3834	13.778	11.9263	0.954304	0.268171
asnU	NA	NA	NA	NA	NA	NA
cbl	13.86	17.2802	62.4324	80.952	0.889997	0.135056
nac	1.64424	2.15097	1.95783	1.89838	0.133714	0.186683
asnV	NA	NA	NA	NA	NA	NA
erfK	49.005	72.819	33.8932	30.6346	0.43145	0.544228
cobT	34.1207	31.6554	74.3743	62.8079	1.13545	0.702313
cobS	139.522	162.99	178.5	251.701	64.8785	7.39891
cobU	46.7094	54.2336	85.153	105.453	3.32976	2.36474
yeeH	22.7403	13.7759	4.85538	2.84199	0.163466	0.502321
sbmC	42.8744	51.1629	33.1022	51.5123	2.44773	2.32782
dacD	11.8542	10.3695	18.9642	18.2273	0.916744	0.946313
sbcB	12.938	13.4874	12.377	11.1931	0.129808	0.142005
yeeD	285.501	428.433	473.085	698.341	2.35976	0.933554
yeeE	169.284	223.825	349.089	438.784	9.6454	1.6755
plaP	332.671	243.131	325.364	293.194	13.9994	6.71105
yoeI	9.4363	11.063	27.8514	21.9339	0.771062	1.00537
yeeY	31.5354	37.0158	63.6623	63.8399	0.484397	0.805037
yeeZ	200.958	226.557	381.617	408.395	1.10074	1.36556
yoeB	122.081	134.247	306.852	185.77	1.51859	2.20141
yefM	94.7186	97.7014	221.641	213.02	1.17503	2.18973
hisL	5.3927	5.97109	21.1187	7.99897	0.00143327	0.0141941
hisG	212.848	239.448	229.669	238.139	0.597001	0.97505
hisD	310.328	317.474	179.81	212.718	1.50301	1.32235
hisC	94.3794	106.036	62.5022	52.976	0.332812	0.298539
hisB	127.505	124.945	111.864	112.718	0.393413	0.508083
hisH	213.558	225.735	126.366	147.458	1.90484	0.8974
hisA	182.359	196.742	99.4687	134.218	2.30065	0.980099
hisF	45.084	42.4454	34.9729	35.6982	0.319556	0.3176
hisI	94.8616	91.7192	76.762	63.3101	0.106716	0.241786
wzzB	NA	NA	NA	NA	NA	NA
ugd	6.06992	4.67642	85.2077	49.8391	0.0538659	0.0533509
gnd	461.934	407.526	382.201	315.691	0.594126	1.48519
yegH	29.7114	32.0482	32.2711	46.7645	0.438582	0.392499
asmA	68.2054	80.6184	71.6151	64.0393	0.513475	0.588854
dcd	531.787	608.518	390.53	629.992	4.52902	2.72517
udk	18.9613	18.0535	23.8166	20.3152	0.238009	0.191793
yegE	11.9781	14.1316	4.78799	5.80953	0.17709	0.248711
alkA	47.0979	67.4563	45.574	52.6921	4.50522	1.97285
yegD	403.008	449.532	95.9425	128.914	29.4831	4.07174
yegI	3.2929	4.7822	4.27327	3.94157	0.401826	0.405966
yegJ	0.965952	1.83352	3.19176	2.75096	0.175432	0.411506
yegK	3.46376	5.37932	4.80414	5.38065	2.6355	0.753658
yegL	4.04768	4.74544	7.22635	6.48422	0.792511	0.727424
ibsA	5.3721	1.61006	5.81313	6.64315	0.401357	0.475236
sibA	NA	NA	NA	NA	NA	NA
ibsB	15.2717	25.4328	9.30948	24.6185	0.808947	0.938602
sibB	NA	NA	NA	NA	NA	NA
mdtA	12.9206	20.3527	9.61052	12.9386	1.11067	0.763472
mdtB	4.44948	5.19536	3.00263	3.38781	0.297546	0.249642
mdtC	3.60145	4.7015	3.55383	4.34794	0.214804	0.358775
mdtD	5.01326	6.71213	3.91486	4.42983	0.367896	0.432304
baeS	5.17358	6.50876	3.63689	5.75011	0.406556	0.489163
baeR	84.1012	128.335	74.9118	80.8948	1.11143	1.16884
fbaB	247.067	362.285	74.3489	84.6853	0.785093	1.48182
yegT	3.4799	3.17806	3.18198	3.4009	0.432031	0.468537
yegU	7.65579	7.22706	8.19676	8.83202	0.684038	0.474404
yegV	9.84558	11.1164	7.18786	10.1522	1.13723	0.616048
yegW	7.37066	9.27638	9.56927	8.27096	0.257901	0.190373
yegX	15.6539	11.9134	31.495	24.2358	0.119174	0.166685
thiD	300.705	318.367	458.267	502.549	1.43771	0.945948
thiM	201.055	215.303	311.005	316.621	0.926228	0.494158
rcnR	11.6432	20.0286	23.9264	23.4445	0.799409	1.1618
rcnA	7.62945	11.2791	18.8175	18.6987	1.23814	1.11003
rcnB	44.0021	68.07	143.768	182.14	0.502088	0.838026
yehA	0.119574	0.226969	0.273158	0.425672	0.116518	0.134808
yehB	0.403135	0.59886	1.06393	1.21674	0.438816	0.528731
yehC	0	0	0.0810193	0	0	0.0487519
yehD	0.0703557	0.801274	0.482168	0.525967	0.274688	0.646661
yehE	8.28982	12.1387	7.36243	5.31199	0.0415838	0.190579
mrp	230.381	235.362	352	307.052	1.6521	1.29424
metG	160.71	164.96	185.277	162.714	0.685594	0.462344
yehH	1.09149	1.38855	3.06942	2.7778	0.28604	0.530082
yehI	1.10279	1.00063	2.02291	1.78604	0.123379	0.17041
yehK	0.216453	0	0.847666	0.462333	0.0333759	0.229437
mglC	3.78686	3.13027	3.88688	3.78335	1.19977	1.01463
mglA	1.17213	1.5892	2.36344	2.26517	0.223325	0.375385
mglB	15.6833	20.7447	64.8036	63.3487	1.59339	3.10733
galS	69.9793	113.791	9.27733	8.0029	4.83447	0.301038
yeiB	31.4298	23.8565	22.603	33.2973	0.40739	0.157567
folE	257.431	230.978	327.197	300.061	0.0928247	0.180129
yeiG	71.4067	168.67	56.4385	69.5574	0.463009	0.20764
cirA	1469.24	1233.62	1435.27	1143.36	2.36843	2.30778
lysP	178.967	170.81	106.241	118.877	4.87686	4.28858
yeiE	98.6315	130.772	61.5873	56.6777	0.780102	3.59165
yeiH	112.507	125.557	179.377	169.602	18.1312	8.52016
nfo	64.7415	70.1839	74.5958	65.6624	0.396104	0.748807
yeiI	11.2621	12.5663	13.9502	12.5153	0.138536	0.206969
nupX	2.27701	3.05089	1.91784	2.61059	1.19005	1.10865
rihB	0.477568	0.494452	0.72259	0.741862	0.362054	0.688644
yeiL	0.595247	1.01688	1.07812	1.39856	0.111125	0.18481
psuT	7.66815	8.67597	6.17969	8.69005	1.28705	0.532044
psuG	0.261244	0.61985	0.937817	0.790505	2.54305	0.66299
psuK	0.217077	0.865292	1.27516	1.53009	0.830996	1.38984
fruA	82.2729	87.4033	52.7186	67.3751	7.26164	1.82307
fruK	20.2029	24.5461	25.2784	28.3652	1.62383	1.30281
fruB	157.766	199.119	32.0396	31.7121	13.6347	1.15272
setB	8.53961	12.358	8.80974	10.6652	1.47579	0.574223
yeiW	30.7114	43.1768	31.5648	32.6628	1.23742	2.37033
yeiP	177.191	176.461	291.278	224.411	3.00953	2.73758
yeiQ	12.2119	11.6722	36.8852	36.6593	0.303702	0.495809
yeiR	20.6009	29.9794	26.8106	30.9351	0.73325	0.956956
lpxT	9.00329	8.22832	21.9004	21.9608	0.233357	0.546897
spr	656.674	570.256	475.343	470.607	0.372276	1.41706
rtn	12.4768	11.7378	15.3827	12.6251	0.107225	0.180018
yejA	5.50424	6.52432	6.30244	7.64443	0.0824496	0.183165
yejB	3.74781	3.77253	4.11402	5.33675	0.140464	0.215702
yejE	7.71389	7.43545	5.32981	6.43612	0.624751	0.188855
yejF	4.60418	5.63998	4.62561	5.4889	0.075148	0.117141
yejG	922.464	884.556	1833.83	1792.71	1.36466	2.88645
bcr	38.4056	53.8765	19.5894	24.3627	0.468978	0.10013
rsuA	170.384	163.271	191.212	208.975	0.767677	0.425415
yejH	11.4252	14.3962	10.317	11.9162	0.248519	0.231492
rplY	4409.07	4581.1	7703.56	4436.71	6.36724	6.38723
yejK	270.902	257.958	509.821	437.484	3.56645	3.59504
yejL	97.2357	84.0373	178.512	112.83	0.247817	0.494806
yejM	106.059	119.323	58.8557	83.7508	0.510328	0.259365
proL	NA	NA	NA	NA	NA	NA
yejO	0.407556	1.1604	1.59606	0.870519	0.209588	0.44931
narP	24.9781	27.724	205.939	176.139	3.14133	2.26424
ccmH	12.7908	12.1767	15.058	18.4791	0.59987	0.811886
dsbE	NA	NA	NA	NA	NA	NA
ccmF	10.2473	11.847	8.50491	11.2275	5.50759	1.07264
ccmE	23.2434	27.3155	20.5416	28.6551	1.60117	2.44407
ccmD	6.42098	7.06349	10.9298	9.81861	4.59142	4.1104
ccmC	47.614	51.9523	52.5884	50.6199	13.0919	5.78521
ccmB	17.2536	24.3092	15.6729	21.3391	4.04655	2.73934
ccmA	15.4961	18.5024	27.4063	26.2923	0.780769	1.21873
napC	6.24205	6.96242	12.6949	8.93427	0.48334	0.685193
napB	2.13856	4.68381	4.95249	4.83138	4.0579	0.868193
napH	4.8336	4.54291	6.04171	9.1716	10.3784	1.62499
napG	3.18263	3.72175	4.50695	6.79792	12.2275	1.31424
napA	2.48315	2.48946	6.42872	7.26481	1.09673	0.578844
napD	0.869976	1.41544	3.71116	6.76924	3.17577	1.12965
napF	1.06444	2.38127	6.66219	6.65837	0.818917	0.55955
yojO	0.341424	0	0.835671	1.82316	0.87969	1.07875
eco	66.5908	81.5691	127.608	125.173	0.923936	0.961756
mqo	279.382	271.545	266.998	258.605	2.95772	0.809491
yojI	79.2197	83.7527	161.886	160.372	2.90148	1.59481
alkB	8.01166	8.40404	10.0848	13.4455	0.477547	1.27267
ada	10.4457	11.7196	9.0482	11.1142	0.258442	0.376006
apbE	5.75268	6.46253	7.68188	6.81241	0.138849	0.249652
ompC	2260.7	1916.24	2507.05	1969.03	0.277086	1.60925
micF	NA	NA	NA	NA	NA	NA
rcsD	36.4618	33.8153	81.8648	56.7813	0.146384	0.316505
rcsB	291.371	261.726	559.382	511.38	0.273244	0.615391
rcsC	16.4393	17.1594	24.022	26.0567	0.171207	0.171368
atoS	12.893	9.66036	2.1038	2.41569	2.93273	0.420038
yfaA	9.20789	23.9372	8.03501	3.42045	2.58409	0.330162
gyrA	619.777	515.975	644.981	574.771	2.22422	1.35792
ubiG	105.649	104.233	135.67	127.682	0.546605	0.621948
yfaL	8.8411	11.7673	10.4433	13.718	1.08153	0.595438
nrdA	101.569	110.019	57.7485	57.0816	0.529889	0.522581
nrdB	174.267	321.646	234.981	278.069	1.49572	2.523
yfaE	21.7911	20.3185	54.3963	51.7162	0.133515	0.80136
inaA	55.4792	54.026	25.0351	31.33	2.43253	3.30039
yfaH	0.131891	0	0.451944	0.42257	0.0110407	0.491805
glpQ	20.8321	19.2605	56.2193	55.0868	0.697131	0.970512
glpT	8.8059	12.2713	36.3826	51.4265	7.1845	3.70512
glpA	1.49139	2.01141	10.1825	12.7421	2.07589	0.436641
glpB	1.33055	1.42064	10.4539	11.3324	0.521632	0.394424
glpC	1.50679	2.89337	5.2833	5.95034	1.32941	0.277569
yfaD	17.1002	20.7376	62.9811	52.5654	2.64523	2.93705
ypaA	177.159	180.147	358.97	452.562	2.9218	2.4791
rhmA	11.71	11.1137	14.9187	14.8576	4.3218	4.44464
rhmT	5.8908	6.39391	8.74658	9.76703	4.01099	5.04526
rhmD	1.10845	1.08488	2.01783	1.33177	1.32507	1.34626
rhmR	0.870961	1.0211	0.927944	0.601871	0.136053	0.348973
yfaY	149.291	163.996	165.656	188.25	1.26121	1.10902
yfaZ	53.9629	50.28	109.486	131.492	3.12935	5.73054
nudI	9.28856	13.7131	10.3148	11.0222	0.737694	0.969555
ais	2.70274	3.11477	10.9309	11.2022	0.730485	2.17132
arnB	3.17401	4.57049	2.19667	3.23391	0.065663	0.32272
arnC	0.423188	0.843437	0.559329	1.12988	0.0128745	0.119468
arnA	11.9232	13.2948	10.4188	8.55871	0.126854	0.212798
arnD	9.54076	16.8967	6.32403	6.63035	0.519214	0.289275
arnT	2.52903	2.8656	2.05914	1.76388	0.160165	0.244435
arnE	10.9984	17.7254	6.55216	9.52978	1.82003	2.3087
arnF	2.5081	2.38038	2.0008	3.47224	0.132704	0.42065
pmrD	45.2387	67.3856	51.1695	64.3745	1.68817	0.778672
menE	18.2074	20.2585	14.9207	14.4344	1.46848	0.536676
menC	81.6255	95.3616	73.7273	86.0376	2.03482	1.46973
menB	142.8	175.997	121.845	156.843	1.88365	2.20392
menH	5.74042	5.09821	8.19813	8.71786	2.31358	0.963404
menD	8.58284	8.36395	8.71556	9.46634	0.25161	0.177841
menF	19.7028	19.6529	25.8256	26.8564	0.0733258	0.250439
elaB	795.689	1025.05	282.325	312.136	0.701981	4.49742
elaA	31.5544	46.5256	41.1382	46.4225	2.44883	1.2208
rbn	18.3977	21.5097	29.9766	30.3266	0.365735	0.577106
elaD	0.103442	0.294523	0.371338	0.331421	0.0309035	0.0661016
yfbK	15.5663	1.47971	1.98677	2.5637	2.42562	0.707443
yfbL	0.168801	0.120154	0.537105	0.495757	0.24609	0.517332
yfbM	1.49797	1.49277	2.34652	1.11986	0.715047	0.470597
yfbN	0.276859	0.472968	1.9245	2.12888	0.243559	0.490411
yfbO	0.259496	0.738842	2.0748	1.10854	0.0894715	0.126572
yfbP	1.33476	0.814362	2.26353	0.865474	0.0913854	0.089881
nuoN	68.6421	64.6504	57.0831	67.7571	1.11261	0.816119
nuoM	80.2641	77.1249	62.1426	72.6782	2.20872	1.30177
nuoL	76.1045	107.249	62.9236	96.8017	2.26642	1.25398
nuoK	94.7432	275.189	60.2813	147.699	10.2733	6.20843
nuoJ	69.8265	110.32	56.8677	113.519	2.24436	1.4982
nuoI	65.5012	58.6933	56.8958	67.6994	0.586684	0.915288
nuoH	32.9429	31.3051	32.9303	32.986	0.56638	0.577839
nuoG	35.0612	35.5842	32.1486	37.547	0.191798	0.424974
nuoF	39.5446	54.3703	33.9879	41.7622	0.861372	0.496117
nuoE	177.869	1228.68	58.5136	476.224	5.54217	2.26602
nuoC	54.3774	248.55	31.0455	108.15	0.584722	0.399294
nuoB	70.3187	86.095	88.6391	115.307	0.339047	0.462244
nuoA	107.193	95.6565	145.491	143.787	0.439482	0.588101
lrhA	92.2191	78.721	213.673	158.287	0.571545	0.944843
alaA	23.5118	22.8682	17.3735	16.6056	0.168399	0.258835
yfbR	13.3131	18.0327	40.7789	34.3028	0.158648	0.183028
yfbS	38.99	70.5661	36.4658	86.9798	8.19795	2.63789
yfbT	280.227	315.58	216.322	245.622	1.96588	1.7204
yfbU	183.996	132.269	248.213	174.254	0.706494	1.32958
yfbV	157.441	162.164	162.346	170.054	0.623574	0.785793
ackA	415.655	355.078	594.914	515.1	1.34569	0.485252
pta	234.939	198.973	359.986	359.459	1.09931	0.565917
yfcC	4.66062	3.65517	4.50829	4.2323	1.13149	0.60941
yfcD	208.394	238.379	518.261	481.335	0.814586	2.30397
yfcE	331.452	378.745	458.356	525.034	2.04653	2.24943
yfcF	18.1562	31.1206	26.0987	27.821	0.279175	0.189049
yfcG	18.6882	34.4398	4.55932	6.2007	1.7338	2.33042
folX	48.4631	66.4889	152.721	120.628	0.261697	0.494004
yfcH	342.613	455.352	491.072	626.767	1.3187	1.87032
yfcI	2.69333	4.28916	7.91062	5.85031	0.169219	0.556662
hisP	19.462	28.2958	26.9595	31.2879	0.538295	0.384254
hisM	35.5487	55.4949	19.3534	22.6489	2.73475	0.370133
hisQ	49.4925	49.918	65.0851	68.2041	2.21793	0.745381
hisJ	174.5	198.532	253.529	209.834	0.83733	0.899253
argT	188.537	194.885	239.936	233.197	1.01122	1.85678
ubiX	36.4611	38.257	72.7158	80.6912	1.02116	1.53888
purF	345.777	337.456	446.505	414.012	3.13436	2.73235
cvpA	2859.1	2507.65	3323.03	3972.8	38.7602	16.5964
dedD	600.97	1169.88	334.414	614.845	7.97588	3.45257
folC	102.142	136.802	94.8089	112.403	2.10046	1.12762
accD	2071.89	2124.46	2727.86	2694.1	5.62829	4.49958
dedA	231.491	274.219	372.536	341.947	1.64062	2.00757
truA	580.969	1384.41	542.135	1000.73	18.5655	8.96884
usg	296.894	317.387	295.323	328.048	4.67781	1.88699
pdxB	219.026	224.289	325.251	363.779	1.5696	1.44541
flk	18.079	15.6305	25.9439	22.8785	0.279036	0.352532
yfcJ	17.5437	18.6309	24.8636	26.2912	2.23581	1.03081
fabB	1091.86	1387.99	1891.95	2728.28	18.3765	29.4287
mnmC	11.723	17.1781	25.6767	32.5608	0.720003	1.12269
yfcL	11.5783	14.9536	30.7346	17.8468	0.065466	0.102778
epmC	NA	NA	NA	NA	NA	NA
yfcA	7.10895	8.068	6.40023	5.46848	0.0526826	0.0232145
mepA	23.084	24.647	36.9168	37.8153	0.0861506	0.106806
aroC	173.86	189.08	232.787	253.749	0.557609	0.577343
prmB	270.338	290.154	610.571	675.832	1.613	3.11134
smrB	79.2372	92.0599	123.837	150.721	1.0733	1.11342
yfcO	24.6801	25.8448	45.2513	30.2878	0.17543	0.360277
yfcP	0.565484	1.61006	1.90311	2.56667	1.00697	0.553734
yfcQ	0.921672	0.874736	1.8799	1.14838	0.522735	0.711065
yfcR	0.368995	1.26073	2.31207	3.31024	0.233408	0.836588
yfcS	0.212139	0.453006	0.649041	0.792958	0.23729	0.365783
yfcU	3.78912	4.4092	5.44357	6.14039	0.459977	0.453091
yfcV	0.136261	0.58195	0.233459	0.218285	2.1691	0.207401
sixA	1268.31	2187.04	1620.8	2691.64	9.59437	16.0219
fadJ	3.52641	6.02428	6.51041	6.2625	0.235214	0.099706
fadI	4.3283	5.65975	6.35637	5.75246	0.344614	0.0826363
yfcZ	309.974	303.11	615.581	472.848	5.64242	14.498
fadL	71.9236	60.1566	53.5113	47.7438	1.41335	0.990919
yfdF	0.0780651	0.111134	0.840718	0.583601	0.0133603	0.0672392
mlaA	383.948	363.844	708.312	750.218	2.22935	4.38714
yfdC	16.7729	26.559	9.56127	10.5233	0.715938	1.17495
argW	NA	NA	NA	NA	NA	NA
ypdJ	3.59513	3.41205	5.42632	0.319959	15.8017	1.01785
torI	14.5786	18.4007	31.1947	15.4091	0.0440691	0.196421
pawZ	NA	NA	NA	NA	NA	NA
dsdC	1.87767	1.86494	5.1088	2.37838	0.207903	0.389605
dsdX	1.85611	1.70187	2.52561	2.31826	0.389063	0.57152
dsdA	13.4228	15.6837	13.8389	17.0738	0.909844	0.988258
emrY	0.331217	0.707287	0.986336	0.442164	0.162105	0.117168
emrK	0.286321	0	0.40296	0.267561	0.0345224	0.0763331
evgA	12.6542	12.9706	20.7825	14.1225	0.0355609	0.0521267
evgS	0.808272	0.941454	1.71455	1.22943	0.00486767	0.0105271
yfdE	0.580915	1.2405	0.69315	1.04693	0.190477	0.437321
yfdV	1.55846	1.23258	2.26751	2.40413	0.51945	0.726071
oxc	1.68858	1.14812	2.04797	2.01868	0.361394	0.478515
frc	2.5114	2.09749	1.70474	1.78808	0.355516	0.381028
yfdX	3.74941	4.20016	3.85135	3.08526	1.23225	1.03718
ypdI	0.360947	0	0.117794	0.385482	0.0393959	0.234137
yfdY	39.5674	42.0587	57.9134	62.9629	4.85545	4.10291
lpxP	236.518	260.007	122.916	114.136	0.0876344	0.0708592
ypdK	11.0467	11.9818	151.026	116.009	0.164024	1.10165
alaC	64.26	78.5912	63.2769	70.396	1.13727	0.805646
ypdA	6.91916	8.16671	5.93661	6.52962	0.101423	0.176538
ypdB	16.0367	21.1333	25.3543	25.2852	0.164525	0.360276
ypdC	11.7111	19.8989	7.76703	11.3472	0.398445	0.30764
fryA	3.74666	4.81282	3.49752	4.76438	1.54196	0.79756
ypdE	2.1069	2.71645	2.00436	2.50485	1.84992	1.02537
ypdF	1.5639	2.3893	2.0166	2.68863	1.21357	1.18988
fryC	1.20816	1.62439	0.673558	1.97126	1.50126	0.834946
fryB	0.847564	1.2066	0.726074	0.565735	0.575186	0.435332
glk	63.4021	77.2104	142.635	132.568	2.44391	0.749705
yfeO	0	0	0.43852	0	0	0.00910212
alaX	NA	NA	NA	NA	NA	NA
alaW	NA	NA	NA	NA	NA	NA
yfeC	52.6599	54.4164	40.2098	21.1712	0.404858	0.593096
yfeD	20.463	30.8296	22.0554	19.7959	0.122154	0.348849
gltX	405.328	383.781	471.142	445.086	0.791554	0.804763
valU	NA	NA	NA	NA	NA	NA
valX	NA	NA	NA	NA	NA	NA
valY	NA	NA	NA	NA	NA	NA
lysV	NA	NA	NA	NA	NA	NA
xapR	16.4421	13.8612	25.2703	33.648	0.894395	1.22151
xapB	4.63389	2.84756	6.64195	5.41171	0.353084	0.689678
xapA	14.4338	38.6139	10.5036	32.5368	17.9496	13.6397
yfeN	2.30116	2.23361	4.65947	6.14395	0.676794	1.32813
yfeR	9.77897	9.90807	19.5793	22.1575	0.779211	1.68636
yfeH	55.2827	80.6349	54.1239	85.3734	1.1984	1.22507
ypeB	8.50885	7.67176	10.3437	10.1474	3.1309	1.36087
ligA	60.4822	58.437	50.5176	48.8389	1.5606	0.842065
zipA	393.997	488.913	345.808	411.712	1.05316	1.71339
cysZ	128.159	114.609	242.57	248.127	2.59563	2.50289
cysK	1707.93	1833.67	2431.33	3337.93	0.849249	0.502094
ptsH	1767.09	1799.31	2330.39	1928.37	0.660928	1.65996
ptsI	597.508	561.654	819.641	655.355	0.300684	0.725383
crr	1763.27	1794.19	2261	1725.2	0.462008	1.77803
pdxK	70.9944	96.1977	79.7881	93.3796	0.917077	1.17624
yfeK	6.57152	7.32154	11.5155	11.1885	0.347788	1.012
yfeS	5.79706	7.86712	11.2715	5.9018	0.202504	0.543045
cysM	78.0502	84.0032	194.428	180.27	0.522302	0.173049
cysA	174.082	217.398	418.671	547.019	0.589151	0.317022
cysW	83.8493	121.678	184.128	248.4	0.875227	0.21299
cysU	74.5906	100.534	129.955	214.567	2.85186	0.352504
cysP	53.7843	84.8705	275.735	268.256	0.613101	0.234567
ucpA	45.6952	53.428	45.085	41.6517	1.50475	0.582382
murR	4.01388	8.73937	4.92374	5.59794	1.86238	1.13861
murQ	12.6596	19.3789	8.9514	10.128	1.43174	0.844742
murP	2.40284	3.96972	3.77559	4.18192	0.580485	0.563728
yfeW	2.93005	2.10855	3.27845	4.22961	0.271036	0.26261
yfeX	339.336	369.283	273.671	312.88	3.42722	2.65285
yfeY	87.8676	98.3185	124.682	159.307	1.04951	1.67327
yfeZ	261.562	243.558	295.941	413.303	60.5366	16.6869
ypeA	176.397	167.74	281.784	392.389	97.2158	11.0956
amiA	60.2561	64.668	54.8837	46.172	0.315985	0.49113
hemF	14.3859	19.5783	8.72524	10.3392	0.256477	0.146218
eutR	7.37631	11.6181	7.06805	8.17102	0.493824	0.562351
eutK	28.9799	27.004	20.2661	23.152	1.88823	2.22811
eutL	10.2382	10.8467	10.2859	8.77277	0.459731	0.734173
eutC	22.3904	24.3791	14.1658	15.5504	1.3938	1.71306
eutB	27.9106	24.9328	6.52846	10.9383	2.06514	2.04269
eutA	4.20333	10.8485	2.9754	3.87544	2.67956	1.37012
eutH	6.85229	12.5213	5.99107	13.7987	5.36774	3.78771
eutG	3.33671	5.50021	3.62784	5.5891	4.59156	2.68285
eutJ	2.51058	1.37465	2.12708	3.40311	2.76509	2.07131
eutE	0.87229	1.0277	0.780385	1.44556	1.90622	0.931266
eutN	0.932758	0.995914	1.19858	2.11684	NA	2.39398
eutM	5.62614	4.24991	5.05856	6.62169	1.36587	1.14512
eutD	2.26801	1.84501	1.90326	2.98447	0.603273	1.21018
eutT	1.95167	2.13725	1.5923	2.405	2.72292	1.92834
eutQ	1.41019	2.40907	1.49108	2.71087	2.15478	1.13484
eutP	0.311991	0.222077	0.992719	0.999596	0.282605	0.683898
eutS	0.103759	0	0.457127	0.221623	0.019842	0.158635
maeB	105.551	110.567	94.1174	99.1651	0.683551	0.819428
talA	119.446	162.385	21.9556	21.2378	0.198602	1.67741
tktB	313.21	434.165	32.3338	51.6434	0.831834	2.46507
ypfG	38.8326	48.9774	194.545	168.296	1.64414	1.0003
nudK	43.0303	60.2105	119.67	116.782	0.29726	0.345881
aegA	4.85012	5.38751	4.76975	6.66637	1.72448	1.19506
narQ	6.12896	7.36641	18.1613	17.2492	0.289823	0.394857
acrD	3.64556	5.2099	4.11348	6.22337	0.486623	0.400523
ypfM	142.502	153.761	130.103	97.2315	2.11223	2.3671
yffB	87.2108	82.018	53.5945	87.9586	0.694045	2.30861
dapE	83.2201	88.3173	109.879	104.496	0.748236	0.743921
ypfN	83.4136	109.12	124.779	117.173	0.745704	0.884604
ypfH	56.9023	75.4451	52.2451	67.724	1.60547	1.38043
tmcA	32.4325	33.236	19.7696	26.8968	0.767296	0.38177
ypfJ	158.664	217.124	129.403	156.368	1.56099	0.888698
purC	1201.16	1082.66	1387.56	1153.89	3.71919	2.38317
bamC	1831.51	1723.83	2195.52	2367.67	3.55744	3.15539
dapA	1057.03	1105.3	1633.14	1542.88	1.50999	1.51013
gcvR	49.6752	57.2253	85.9816	77.1728	0.125168	0.384001
bcp	176.677	225.803	257.056	223.039	0.147556	0.324362
yfgO	186.444	203.294	84.9982	113.55	6.82792	3.06081
yfgC	48.2759	60.2846	70.6695	73.7063	0.363248	0.738928
yfgD	45.9272	40.3215	76.4493	69.95	0.0592327	0.372366
hda	79.7037	80.7841	93.6894	94.7601	0.906945	0.702862
uraA	15.2966	18.2551	36.3724	35.5923	1.7894	3.61327
upp	931.159	1093.16	2423.49	2726.31	16.3243	69.3627
purM	1062.99	1141.47	757.785	895.801	20.9777	3.40107
purN	302.653	280.094	160.92	215.418	1.57462	0.795977
ppk	14.9056	15.9297	28.89	24.391	0.0609386	0.111768
ppx	14.0235	18.9834	20.3515	22.0972	0.0553776	0.0966864
yfgF	1.31239	0.769312	2.38081	1.54588	0.160025	0.327036
yfgG	29.1263	45.8757	88.5052	33.588	0.0210756	0.132502
yfgH	0.657752	1.66468	2.68319	3.43426	0.346691	0.729784
yfgI	3.03948	4.83018	12.2145	8.75687	0.677884	1.71395
guaA	410.006	384.342	350.88	446.773	1.96525	0.578927
guaB	1604.37	1649.72	1525.69	1440.93	18.3801	2.90588
xseA	34.967	45.8829	43.1464	43.0259	0.0719251	0.0881676
yfgJ	40.9439	43.6143	62.231	50.4543	0.183993	0.430511
der	273.503	294.212	395.222	305.824	1.20941	1.32011
bamB	606.319	596.289	687.542	626.493	3.24691	1.76428
yfgM	645.013	769.613	459.676	691.738	2.29879	1.28796
hisS	627.157	668.848	724.577	697.967	1.22779	1.11885
ispG	173.087	173.607	181.849	170.822	0.336674	0.325283
rodZ	172.752	225.351	106.572	118.443	0.184942	0.254348
rlmN	322.799	343.103	231.652	202.918	2.41388	1.03561
ndk	597.117	495.124	1947.58	1282.68	5.58081	7.46387
pbpC	6.86174	9.9286	8.05783	9.83095	0.389202	0.297
yfhM	27.07	26.5396	34.0447	34.3408	0.219241	0.274291
sseA	117.209	137.791	163.304	150.253	3.29915	2.06613
ryfA	NA	NA	NA	NA	NA	NA
sseB	12.6895	13.9526	29.2913	31.1809	0.252172	0.236701
pepB	77.2393	87.2039	143.16	148.153	3.70177	0.971334
iscX	25.2495	28.6708	105.576	53.6107	0.0994297	0.136008
fdx	60.595	65.8795	149.684	147.49	0.229318	0.180263
hscA	80.8547	94.7386	100.84	117.206	0.611361	0.186619
hscB	140.49	148.251	278.793	290.824	0.494562	0.336286
iscA	1054.15	1129.47	2472.28	2380.25	2.33828	1.07866
iscU	443.284	717.022	1173.47	791.771	0.477278	0.34734
iscS	1202.8	1480.33	2462.74	2792.9	1.1027	0.875167
iscR	2279.45	3769.46	7432.2	6627.44	3.81614	3.28471
trmJ	757.816	895.201	664.779	854.08	3.54841	2.51353
suhB	804.989	864.018	1034.09	589.653	7.60133	5.21476
yfhR	5.9213	4.7206	4.70732	3.99664	0.625099	0.346984
csiE	8.09122	14.9231	3.43163	4.89785	0.159983	0.736158
hcaT	63.2248	83.4115	71.99	97.7965	4.33939	1.83302
iroK	NA	NA	NA	NA	NA	NA
hcaR	16.023	14.0373	30.6816	35.2481	0.503198	1.01961
hcaE	12.1297	13.4796	18.101	20.2244	0.629196	0.240267
hcaF	8.25845	6.03448	12.4858	11.7077	0.154677	0.219327
hcaC	4.62058	6.73089	7.31162	7.00034	0.317995	0.259709
hcaB	11.7432	13.8257	11.6426	16.034	0.863904	0.438336
hcaD	9.7213	11.368	13.9024	15.499	0.785632	0.603694
yphA	23.9601	48.7636	10.5434	12.5634	0.522893	0.533531
yphB	7.95049	10.8551	16.296	16.237	1.22869	0.837037
yphC	16.6628	16.0729	22.8695	33.3457	2.32108	1.54595
yphD	7.32711	8.55574	8.84602	12.3092	15.0561	3.43761
yphE	2.46961	2.79663	2.67886	3.53662	1.58542	1.55878
yphF	0.709464	1.18824	1.26661	1.06968	0.356425	0.86632
yphG	1.4714	1.90427	1.15244	1.8857	0.978618	0.669874
yphH	26.0455	47.5802	31.13	32.147	1.72412	1.25572
glyA	4089.56	3631.36	2168.91	2394.03	2.79831	2.92791
hmp	18.0464	21.0518	104.414	127.876	1.88986	1.24377
glnB	117.373	176.923	176.456	175.206	0.691752	1.23477
glrR	13.2406	19.2983	14.3829	19.6959	0.343192	0.346043
yfhG	36.5689	48.8952	38.9855	44.8713	0.410038	0.422402
glrK	34.5212	34.0557	47.1601	47.6814	1.20268	0.844689
glmY	NA	NA	NA	NA	NA	NA
purL	184.426	169.888	183.176	170.903	2.31989	0.706962
mltF	14.2241	16.946	15.9307	16.8238	1.20865	1.08746
tadA	59.095	57.7916	98.7738	112.866	0.536288	1.3438
pgpC	36.5106	32.3762	37.1294	30.5243	0.278975	0.312526
yfhH	10.7734	10.0438	19.7651	21.1786	1.1748	3.33547
yfhL	40.978	44.6	194.216	88.9991	1.84431	6.1921
shoB	210.198	148.73	396.902	368.092	1.07851	1.69717
ohsC	NA	NA	NA	NA	NA	NA
acpS	65.1777	58.1095	119.428	139.216	0.494824	1.55027
pdxJ	115	123.696	185.2	153.187	0.872162	1.1971
recO	110.996	157.86	28.2626	47.4396	2.46368	0.612061
era	302.911	270.285	167.696	145.758	0.650617	0.445218
rnc	164.968	157.996	151.047	123.97	0.860524	0.589289
lepB	215.084	266.237	204.705	175.323	0.930829	0.6038
lepA	762.392	846.655	671.456	740.142	3.14524	2.31467
rseC	63.5682	92.1621	56.6232	76.5524	0.323766	0.259167
rseB	87.7383	100.655	163.502	147.364	0.143272	0.278458
rseA	700.929	666.492	1061.26	1490.78	0.519163	2.51333
rpoE	246.872	312.295	382.497	430.822	0.303124	1.5588
nadB	9.00574	9.34452	29.4842	24.9841	0.177	0.209877
yfiC	22.6194	28.4354	31.8702	40.2999	1.98189	0.691705
srmB	92.0853	96.1324	87.1767	75.8207	1.14802	0.543161
yfiE	11.1945	12.7231	19.7097	17.2198	1.13567	0.667136
eamB	12.8878	10.8585	25.6859	24.508	3.82077	1.405
grcA	NA	NA	NA	NA	NA	NA
ung	32.5261	38.3154	39.9456	48.803	0.355728	0.520864
yfiF	288.924	314.429	275.668	329.493	5.44908	3.72805
trxC	409.15	452.303	1126.26	1060.86	3.0608	9.58131
yfiP	14.7776	17.4104	24.4457	20.8009	0.297829	0.405461
pka	NA	NA	NA	NA	NA	NA
pssA	102.098	106.423	149.663	160.404	0.258919	0.559459
yfiM	2.77407	2.43028	4.54396	3.07659	0.205575	0.385024
kgtP	1578.96	1622.63	1111.16	981.54	0.496995	0.412865
rrfG	NA	NA	NA	NA	NA	NA
rrlG	NA	NA	NA	NA	NA	NA
gltW	NA	NA	NA	NA	NA	NA
rrsG	NA	NA	NA	NA	NA	NA
clpB	756.962	767.001	865.032	1065.79	1.2017	1.85262
ryfD	NA	NA	NA	NA	NA	NA
yfiH	217.711	251.572	142.214	163.291	0.533651	0.866372
rluD	60.2207	73.1602	75.9413	71.0181	0.273887	0.345749
bamD	166.055	194.898	249.835	197.925	0.151974	0.293883
raiA	127.631	167.854	125.256	88.8668	0.157165	0.139155
pheL	8.86435	12.1842	16.3097	6.20245	1.38305	0.246754
pheA	264.473	352.707	136.173	124.443	0.126266	0.26423
tyrA	5551.59	5610.39	2484.78	3338.28	3.56437	6.25357
aroF	6395.51	7087.9	1760.12	2393.41	0.815288	1.8166
yfiL	1.74742	2.76405	2.3761	1.96988	0.00620568	0.35572
yfiR	66.7253	47.8596	38.2444	24.1179	0.132496	0.476163
yfiN	8.55684	8.34756	3.55459	3.0583	0.0827994	0.0948943
yfiB	5.50935	6.4071	5.88768	5.7181	0.0323577	0.10982
rplS	12727.4	10479.2	7576.35	8876.8	4.18231	3.08083
trmD	15923.3	14014.5	10409.9	12214.4	7.63037	2.86356
rimM	22789.1	15234.1	13600.1	18633.8	13.9902	3.1576
rpsP	2391.95	1726.5	2389.85	1793.7	3.81164	1.2828
ffh	821.167	898.903	755.817	710.332	3.43195	2.19428
ypjD	79.1171	98.3364	86.2722	89.5863	0.802921	0.729656
yfjD	10.6003	14.9514	12.3579	11.8085	0.190907	0.116799
grpE	353.305	351.893	610.144	696.025	1.28563	1.76805
nadK	31.9305	33.5498	50.8504	44.2177	0.118923	0.267916
recN	9.29423	9.9418	26.8207	21.3052	0.216074	0.446585
bamE	683.903	795.559	1121.69	1167.29	1.00539	3.47752
ratB	36.0984	74.1204	38.117	54.3685	0.419801	0.563534
ratA	314.319	266.762	395.621	411.714	5.13305	6.54264
smpB	63.7843	59.8733	98.4572	102.346	0.0906043	0.346943
ssrA	NA	NA	NA	NA	NA	NA
intA	NA	NA	NA	NA	NA	NA
gabD	62.8786	97.2897	77.1582	86.9586	0.553451	0.77345
gabT	80.6501	132.722	70.7975	96.7325	1.34396	0.609808
gabP	5.15378	8.49546	11.2571	13.5188	0.236799	0.250682
csiR	32.847	32.4122	74.7367	92.3218	0.874439	0.831917
ygaU	205.384	270.959	91.1982	83.6268	1.73474	6.52715
yqaE	16.4187	21.8819	21.2902	16.0424	1.84377	1.46099
ygaV	8.02988	9.98238	18.4359	9.54197	0.302326	1.04861
ygaP	2.09908	2.06088	4.46449	3.47859	0.0742548	0.14032
stpA	105.079	120.133	115.287	109.734	4.42944	35.1883
alaE	531.185	723.883	3641.93	2653.57	34.9317	14.2309
ygaC	71.6704	81.0457	144.517	89.7877	0.887217	1.23493
ygaM	78.2978	123.559	19.4898	22.6266	1.67373	2.04138
nrdH	1885.12	2057.9	386.198	411.505	2.00396	3.17129
nrdI	2109.67	2833.45	285.592	323.636	18.1679	3.34999
nrdE	215.01	230.472	43.0871	41.1905	0.142044	0.231685
nrdF	59.3652	74.002	19.9307	15.4513	0.0349521	0.126015
proV	28.8514	29.9523	8.31085	8.71354	0.0494513	0.264633
proW	55.4514	59.9247	10.0176	12.5243	0.556367	0.664515
proX	14.6933	17.5589	4.98421	6.23261	0.0311271	0.165699
ygaY	1.7699	3.22516	2.16601	2.34386	0.172258	0.2985
ygaZ	16.5192	17.8298	19.027	18.4492	0.0824606	0.129573
ygaH	5.29169	5.90848	3.25068	4.10002	0.0475428	0.052494
mprA	86.3193	85.5297	68.1906	73.5809	0.713289	0.669766
emrA	5.47272	5.96975	4.78393	4.85795	0.240529	0.205764
emrB	10.7646	11.9453	10.6065	14.9451	2.63532	0.818854
luxS	658.899	865.251	428.741	387.608	0.568794	1.69268
micA	NA	NA	NA	NA	NA	NA
gshA	224.037	252.013	174.757	182.234	0.471466	0.694931
yqaA	62.9409	42.6103	69.1569	82.7454	1.10052	1.08558
yqaB	116.454	142.516	118.495	168.845	1.61378	1.92178
argQ	NA	NA	NA	NA	NA	NA
argZ	NA	NA	NA	NA	NA	NA
argY	NA	NA	NA	NA	NA	NA
argV	NA	NA	NA	NA	NA	NA
serV	NA	NA	NA	NA	NA	NA
csrA	355.741	366.148	892.005	499.186	0.112393	0.590033
alaS	353.942	312.886	336.047	337.347	0.930393	0.58149
recX	29.7326	29.1472	19.1606	15.4347	1.67586	1.08065
recA	905.67	805.418	1138.86	988.188	5.12453	2.62619
pncC	NA	NA	NA	NA	NA	NA
mltB	60.42	84.0598	88.5437	111.863	2.48372	1.56813
srlA	0.545045	0.775933	0.833783	0.873141	0.506288	0.943543
srlE	1.02427	2.06574	0.981913	1.27621	3.02765	0.725574
srlB	0.575069	0.545783	0.656851	1.33068	0.586674	0.795758
srlD	2.05631	2.92738	4.15224	4.55687	0.362911	0.451942
gutM	18.6856	15.4006	12.3243	24.7871	2.83248	2.44772
srlR	6.41831	6.7792	9.83108	7.3521	0.0948312	0.231447
gutQ	17.6541	22.2327	24.3266	24.5648	0.867543	1.15509
norR	29.9444	35.8101	54.2731	81.7894	4.1261	6.68459
norV	8.75399	8.61487	10.0517	8.59609	0.428997	1.02531
norW	2.38292	3.96644	2.83546	2.42744	0.302846	0.34282
hypF	12.6122	26.0566	9.02563	12.1554	2.8244	0.864687
hydN	5.61882	8.40923	7.0879	7.38555	1.77064	0.67781
ascG	23.8206	26.8971	78.6346	90.2785	3.58952	2.18673
ascF	8.769	12.2356	7.41966	10.8225	1.15532	0.847035
ascB	3.55977	3.88526	5.64886	6.84313	0.408342	0.413478
hycI	65.5209	75.3429	344.086	311.205	2.66583	1.03558
hycH	6.99386	8.82225	125.288	75.4489	0.665062	0.400144
hycG	14.3847	18.1039	199.486	296.785	4.40226	1.28691
hycF	3.79921	3.80605	146.338	261.631	1.72892	0.831308
hycE	2.14947	4.62559	873.135	847.734	2.00763	0.789898
rpoS	4817.04	5153.61	1713.7	1730.37	1.98619	1.99129
nlpD	1066.69	925.941	849.11	951.509	1.0696	0.596583
pcm	23.5217	27.639	49.2862	48.9119	0.326795	0.382012
surE	31.7511	39.7472	58.9342	59.4114	0.255553	0.404271
truD	59.7151	75.8269	70.0946	84.9062	0.971848	0.774934
ispF	59.3564	72.8414	55.0959	55.2277	1.22945	0.922693
ispD	26.2173	31.6056	33.6685	25.8547	0.45794	0.371915
ftsB	222.241	217.905	251.714	310.17	1.0061	1.96169
ygbE	5.97493	6.98706	12.7962	6.49501	0.0190046	0.0132659
cysC	102.268	111.655	257.65	239.995	0.941016	0.248499
cysN	364.693	493.724	699.46	882.612	2.31877	0.3325
cysD	314.34	426.754	753.751	1061.56	2.26242	0.330788
iap	17.054	18.7888	23.0793	15.7508	0.408236	0.170743
ygbF	8.81274	10.7059	15.6455	20.5804	0.8987	0.742286
ygbT	9.06552	6.83248	16.337	18.6041	0.836053	0.74827
casE	3.68373	4.04815	6.54867	6.83295	0.143631	0.358802
casD	2.39328	3.1578	3.88614	4.11446	0.183494	0.266194
casC	0.834943	0.540289	2.34086	1.62127	0.0810692	0.17374
casB	0.620772	0.883738	1.5194	0.994452	0.0743432	0.1354
casA	0.702902	1.28084	1.14236	1.38125	0.411603	0.332232
ygcB	1.3243	1.90856	2.48904	1.69369	0.430244	0.16627
sokX	NA	NA	NA	NA	NA	NA
cysH	50.494	57.6922	449.695	298.099	0.229357	0.232671
cysI	39.1504	56.7651	221.062	235.626	0.208619	0.101906
cysJ	25.8099	41.1498	182.057	194.654	0.223086	0.0909174
queD	43.8796	51.6878	126.028	81.9054	3.51226	1.43584
ygcN	44.4804	98.1057	33.2825	45.0389	22.1135	3.6968
ygcO	5.76449	7.136	9.50836	25.5621	4.81751	11.3166
ygcP	1.67303	1.52432	2.12935	2.1441	0.187896	0.311758
ygcQ	10.8742	11.2587	11.1994	16.6911	15.1683	2.54194
ygcR	3.95839	4.09834	4.30323	5.54511	2.70937	1.55157
[truncated: 1,460 more rows]
