# Supplementary material for: Adaptive laboratory evolution of a genome-reduced Escherichia coli
Source: Nat Commun. 2019 Feb 25;10:935. doi: 10.1038/s41467-019-08888-6 (PMC6389913; doi:10.1038/s41467-019-08888-6)
Supplement: Supplementary file 12 — Source Data [file 41467_2019_8888_MOESM12_ESM.xlsx]

## Sheet: Fig1a
Figure 1a	Growth of MG1655 and MS56 in LB medium
	Time	MG1655		MS56
		Rep1	Rep2	Rep1	Rep2
	0	0.019	0.019	0.021	0.02
	1	0.048	0.049	0.082	0.087
	2	0.268	0.281	0.436	0.433
	2.5	0.664	0.708	0.688	0.696
	3	1.336	1.388	0.908	0.908
	3.5	2.12	2.12	1.192	1.204
	4	2.81	2.85	1.69	1.66
	4.5	3.28	3.3	1.91	1.98
	5	3.54	3.6	2.27	2.26
	5.5	3.86	3.93	2.73	2.78
	6	4.36	4.13	2.75	2.84
	6.5	4.4	4.32	3.09	3.06
	7	4.36	4.35	2.99	3.03
	8	4.42	4.54	3.18	3.12
	9	4.56	4.52	3.3	3.14
	11	4.03	4.1	2.83	2.4

## Sheet: Fig1b
Figure 1b	Growth of MG1655 and MS56 in M9 glucose medium
	OD600	MG1655				OD600	MS56
	Time	Rep1	Rep2	Rep3		Time	Rep1	Rep2	Rep3
	0	0.057	0.056	0.057		0	0.047	0.051	0.05
	2	0.19	0.176	0.184		4	0.062	0.062	0.068
	4	0.498	0.483	0.496		8	0.144	0.156	0.138
	6	0.735	0.717	0.758		12	0.269	0.278	0.278
	8	0.995	0.898	0.998		16	0.323	0.356	0.36
	10	1.25	1.17	1.31
	12	1.31	1.295	1.275
	16	1.17	1.22	1.24

## Sheet: Fig1c
Figure 1c	Adaptive lab evolution of E. coli MS56
	Time (days)	Rep1	Rep2	Rep3	LB conc. (%)
	0.5	0.348	0.365	0.37	0.1
	1	0.427	0.338	0.341	0.1
	1.5	0.317	0.306	0.338	0.1
	2	0.331	0.327	0.334	0.1
	2.5	0.35	0.358	0.345	0.1
	3	0.364	0.356	0.375	0.1
	3.5	0.359	0.394	0.373	0.1
	4	0.345	0.329	0.338	0.1
	4.5	0.405	0.343	0.366	0.1
	5	0.354	0.308	0.343	0.1
	5.5	0.363	0.336	0.369	0.1
	6	0.305	0.37	0.359	0.1
	6.5	0.304	0.322	0.344	0.1
	7	0.331	0.351	0.393	0.1
	7.5	0.248	0.231	0.254	0.1
	8	0.221	0.242	0.239	0.1
	8.5	0.434	0.328	0.351	0.1
	9	0.449	0.367	0.398	0.05
	9.5	0.441	0.357	0.424	0.05
	10	0.421	0.403	0.437	0.05
	10.5	0.398	0.369	0.387	0.05
	11	0.339	0.88	0.392	0.05
	11.5	0.458	0.43	0.352	0.05
	12	0.433	0.353	0.421	0.05
	12.5	0.415	0.388	0.413	0.05
	13	0.394	0.403	0.457	0.025
	13.5	0.442	0.411	0.442	0.025
	14	0.44	0.462	0.321	0.025
	14.5	0.443	0.436	0.421	0.025
	15	0.413	0.424	0.44	0.025
	15.5	0.394	0.427	0.409	0.025
	16	0.379	0.403	0.414	0.025
	16.5	0.381	0.391	0.403	0.025
	17	0.284	0.359	0.372	0.025
	17.5	0.334	0.358	0.38	0.0125
	18	0.483	0.482	0.276	0.0125
	18.5	0.468	0.463	0.217	0.0125
	19	0.374	0.362	0.308	0.0125
	19.5	0.39	0.402	0.324	0.0125
	20	0.342	0.388	0.296	0.0125
	20.5	0.441	0.423	0.399	0.0125
	21	0.433	0.419	0.403	0.0125
	21.5	0.444	0.383	0.336	0.01
	22	0.389	0.213	0.268	0.01
	22.5	0.261	0.156	0.275	0.01
	23	0.311	0.135	0.263	0.01
	23.5	0.362	0.264	0.274	0.01
	24	0.373	0.362	0.268	0.01
	24.5	0.36	0.386	0.251	0.01
	25	0.566	0.544	0.416	0.01
	25.5	0.551	0.55	0.406	0.01
	26	0.503	0.505	0.354	0.01
	26.5	0.465	0.5	0.365	0.005
	27	0.254	0.534	0.354	0.005
	27.5	0.153	0.556	0.343	0.005
	28	0.471	0.471	0.301	0.005
	28.5	0.436	0.452	0.281	0.005
	29	0.486	0.517	0.324	0.005
	29.5	0.495	0.474	0.318	0.0025
	30	0.529	0.455	0.429	0.0025
	30.5	0.549	0.464	0.397	0.0025
	31	0.398	0.414	0.308	0.0025
	31.5	0.397	0.385	0.353	0.0025
	32	0.319	0.299	0.303	0.0025
	32.5	0.302	0.369	0.338	0.0025
	33	0.434	0.313	0.378	0.0025
	33.5	0.224	0.394	0.315	0.0025
	34	0.35	0.311	0.327	0.0025
	34.5	0.557	0.543	0.551	0.0025
	35	0.638	0.628	0.616	0.0025
	35.5	0.308	0.32	0.314	0.0025
	36	0.287	0.26	0.278	0.0025
	36.5	0.257	0.241	0.261	0.0025
	37	0.347	0.343	0.365	0.0025
	37.5	0.411	0.439	0.502	0.0025
	38	0.445	0.442	0.419	0.0025
	38.5	0.424	0.384	0.363	0.0025
	39	0.374	0.367	0.385	0.0025
	39.5	0.353	0.352	0.393	0.0025
	40	0.405	0.367	0.419	0.0025
	40.5	0.389	0.367	0.382	0.0025
	41	0.319	0.288	0.355	0.0025
	41.5	0.402	0.444	0.452	0.0025
	42	0.604	0.634	0.579	0.0025
	42.5	0.603	0.647	0.613	0.0025
	43	0.549	0.585	0.617	0.0025
	43.5	0.486	0.506	0.496	0.0025
	44	0.471	0.514	0.46	0.0025
	44.5	0.508	0.521	0.488	0.0025
	45	0.502	0.508	0.492	0.0025
	45.5	0.461	0.488	0.456	0.0025
	46	0.475	0.478	0.473	0.0025
	46.5	0.426	0.432	0.431	0.0025
	47	0.68	0.393	0.65	0.0025
	47.5	0.642	0.576	0.613	0.0025
	48	0.555	0.58	0.548	0.0025
	48.5	0.507	0.519	0.492	0
	49	0.47	0.478	0.442	0
	49.5	0.418	0.449	0.396	0
	50	0.428	0.43	0.357	0
	50.5	0.43	0.397	0.332	0
	51	0.405	0.384	0.336	0
	51.5	0.626	0.601	0.562	0
	52	0.706	0.67	0.577	0
	52.5	0.39	0.32	0.3	0
	53	0.31	0.3	0.301	0
	53.5	0.364	0.315	0.304	0
	54	0.372	0.331	0.309	0
	54.5	0.331	0.273	0.335	0
	55	0.389	0.369	0.415	0
	55.5	0.505	0.394	0.482	0
	56	0.845	0.731	0.759	0
	56.5	0.701	0.641	0.648	0
	57	0.647	0.571	0.582	0
	57.5	0.687	0.705	0.678	0
	58	0.768	0.753	0.72	0
	58.5	0.667	0.633	0.769	0
	59	0.768	0.721	0.77	0
	59.5	0.742	0.672	0.673	0
	60	0.85	0.77	0.78	0
	60.5	0.619	0.545	0.573	0
	61	0.679	0.586	0.57	0
	61.5	0.645	0.562	0.574	0
	62	0.576	0.493	0.549	0

## Sheet: Fig1d
Figure 1d	Growth of MG1655 and eMS57 in M9 glucose medium
	OD600	MG1655			eMS57
	Time	Rep1	Rep2	Rep3	Rep1	Rep2	Rep3
	0	0.05	0.05	0.048	0.055	0.055	0.055
	2	0.076	0.074	0.072	0.099	0.102	0.107
	4	0.22	0.223	0.214	0.316	0.326	0.339
	6	0.782	0.806	0.756	0.776	0.801	0.824
	8	1.425	1.465	1.435	1.4	1.41	1.405
	10	1.665	1.67	1.555	1.54	1.445	1.435
	12	1.755	1.745	1.69	1.58	1.5	1.53
	14	1.765	1.79	1.75	1.6	1.515	1.55
	16	1.69	1.42	1.735	1.325	1.375	1.42

## Sheet: Fig1f
Figure 1f	Phenotype microarray characterization of MG1655 and eMS57
	Data given in Supplementary Data 1

## Sheet: Fig1g
Figure 1g	Intra and extracellular pyruvate level in MG1655 and eMS57
	MG1655 Rep 1	4h	6h	8h
	Optical density (OD600nm)	0.5	1.124	1.592
	intracellular pyruvate (umol/109 cells)	1.66025	0.668428	0.449929
	extracellular pyruvate (uM)	1.82137	1.9965	2.25919
	MG1655 Rep 2	4h	6h	8h
	Optical density (OD600nm)	0.417	1.012	1.508
	intracellular pyruvate (umol/109 cells)	1.54972	0.733752	0.434344
	extracellular pyruvate (uM)	1.90893	1.90893	2.08406
	eMS57 Rep1	4h	6h	8h
	Optical density (OD600nm)	0.415	0.92	1.392
	intracellular pyruvate (umol/109 cells)	1.85259	0.692911	0.539737
	extracellular pyruvate (uM)	1.82137	3.13485	15.2189
	eMS57 Rep2	4h	6h	8h
	Optical density (OD600nm)	0.432	0.972	1.396
	intracellular pyruvate (umol/109 cells)	1.92158	0.818	0.531918
	extracellular pyruvate (uM)	1.82137	4.01051	17.2329

## Sheet: Fig1h
Figure 1h	Growth of MG1655 and eMS57 in M9 glucose medium supplemented with toxic pyruvate analog (FP)
	Time (hr)	MG1655			eMS57			MG1655+FP			eMS57+FP
		Rep1	Rep2	Rep3	Rep1	Rep2	Rep3	Rep1	Rep2	Rep3	Rep1	Rep2	Rep3
	0	0.129	0.125	0.124	0.15	0.149	0.145	0.143	0.155	0.16	0.144	0.148	0.154
	1	0.137	0.136	0.138	0.197	0.2	0.204	0.147	0.155	0.17	0.151	0.155	0.152
	2	0.202	0.204	0.214	0.302	0.309	0.286	0.198	0.206	0.218	0.205	0.21	0.205
	3	0.277	0.283	0.293	0.408	0.412	0.395	0.241	0.253	0.267	0.255	0.261	0.257
	4	0.361	0.372	0.393	0.483	0.489	0.492	0.276	0.289	0.303	0.295	0.301	0.296
	5	0.452	0.458	0.474	0.534	0.564	0.64	0.289	0.301	0.319	0.311	0.32	0.314
	6	0.534	0.566	0.57	0.574	0.632	0.905	0.292	0.305	0.323	0.317	0.328	0.324
	7	0.605	0.623	0.73	0.597	0.71	1.106	0.3	0.315	0.336	0.329	0.342	0.337
	8	0.771	0.689	0.855	0.608	0.7	1.239	0.309	0.325	0.345	0.34	0.354	0.348
	9	0.849	0.835	0.948	0.632	0.693	1.286	0.318	0.334	0.355	0.355	0.365	0.358
	10	0.94	0.927	1.048	0.802	0.878	1.325	0.33	0.344	0.364	0.367	0.381	0.369
	11	0.96	1.014	1.063	0.868	0.922	1.43	0.338	0.358	0.376	0.38	0.396	0.381
	12	0.971	1.046	0.973	0.894	1.008	1.506	0.348	0.364	0.383	0.385	0.405	0.389
	13	0.935	1.01	0.93	0.847	1.157	1.401	0.347	0.366	0.387	0.385	0.406	0.392
	14	0.909	0.964	0.907	0.844	1.024	1.462	0.346	0.366	0.384	0.384	0.406	0.392

## Sheet: Fig2b
Figure 2b	Large deletion tracking PCR

## Sheet: Fig2c
Figure 2c	Growth rate of MG1655, MS56, eMS57, and deletion strains
	Strain	Rep1	Rep2	Rep3
	MG1655	0.5828	0.597	0.58785
	MS56	0.1834	0.1876	0.176
	eMS57	0.5148	0.5152	0.5103
	Δ21 kb	0.4073	0.3891	0.3993
	ΔrpoS	0.4158	0.4215	0.3897

## Sheet: Fig2f
Figure 2f	Growth rate of MS56 after reconstruction of SNV
	Mutated/Parental	Set1	Set2	Set3
	eMS57/MS56	1.42107	1.47335	1.30253
	ilvN*/ilvNWT	1.00731	1.00334	0.946592
	cspC*/cspCWT	1.19309	1.1627	1.09766
	yifB*/yifBWT	0.615478	0.707489	0.742006

[truncated: 4 more sheets: Fig2g, Fig2h, Fig3d, Fig3e]
